# Supplementary material for: Novel Prognostic and Predictive miRNA Biomarkers Shape the Landscape of T Cell Dysfunction in Cancer
Source: J Cell Mol Med. 2026 Apr 2;30(7):e71117. doi: 10.1111/jcmm.71117 (PMC13045257; doi:10.1111/jcmm.71117)
Supplement: Supplementary file 5 — Table S1: The immune checkpoint‐related genes. [file JCMM-30-e71117-s007.xlsx]

## Sheet: Table S1
immune checkpoints
CD96
ADAR
CD226
BTN2A1
CD160
HHLA2
TMIGD2
CD200R1
ADORA2A
SIRPA
CTLA4
BTLA
DLX3
TIGIT
CD274
ICOS
CD209
HLA-C
TNFRSF9
IDO1
LAG3
LGALS9
CD200
PDCD1
CD244
PVR
CEACAM1
VSIR
TNFSF4
TNFRSF4
VTCN1
PDCD1LG2
CD276
HAVCR2
TNFRSF25
TNFSF14
TNFSF9
TNFRSF14
TNFRSF18
TNFSF18
CD27
CD28
CD80
CD86
CD40
CD40LG
CD47
CD48
CD70
TNFSF15
