# Supplementary material for: Novel Prognostic and Predictive miRNA Biomarkers Shape the Landscape of T Cell Dysfunction in Cancer
Source: J Cell Mol Med. 2026 Apr 2;30(7):e71117. doi: 10.1111/jcmm.71117 (PMC13045257; doi:10.1111/jcmm.71117)
Supplement: Supplementary file 6 — Table S2: The T cell inflammation‐associated genes. [file JCMM-30-e71117-s006.xlsx]

## Sheet: Table S2
T cell inflamed
HLA-DOB
ADORA3
AIF1
ALOX5AP
AMICA1
ARHGAP30
ARHGAP9
BTK
C1orf162
C1QA
C1QB
C1QC
C5AR1
C5orf20
CCL2
CCL3
CCL4
CCL5
CCR1
CCR2
CCR5
CCR7
CD163
CD180
CD247
CD28
CD2
CD300A
CD300C
CD300LF
CD33
CD37
CD3D
CD3E
CD3G
CD48
CD52
CD53
CD6
CD72
CD74
CD7
CD80
CD86
CD8A
CIITA
CRTAM
CST7
CXCL10
CXCL11
CXCL9
CXCR6
CXorf21
CYBB
CYTH4
CYTIP
DOCK2
DOK2
EVI2B
FASLG
FCER1G
FCN1
FCRL6
FGD2
FYB
GBP5
GPR171
GPR18
GPR34
GPR65
GZMA
GZMH
GZMK
HAVCR2
HCST
HK3
HLA-DMA
HLA-DMB
HLA-DOA
HLA-DPA1
HLA-DPB1
HLA-DQA2
HLA-DQB1
HLA-DRA
HLA-DRB5
HLA-DRB6
ICOS
IKZF1
IL10RA
IL12RB1
IL2RB
IRF1
ITGB2
ITK
LAIR1
LAPTM5
LAX1
LCP2
LILRA4
LILRA5
LILRB1
LILRB2
LILRB3
LILRB4
LOC100233209
LST1
LTB
LY86
LY9
MNDA
MPEG1
MS4A4A
MS4A6A
MYO1F
NCF1B
NCF1C
NCKAP1L
NKG7
NLRP3
OSM
P2RY10
PILRA
PLEK
PRF1
PTPRC
PYHIN1
RGS18
RHOH
RNASE6
SAMSN1
SASH3
SELPLG
SH2D1A
SIGLEC10
SIGLEC1
SIGLEC7
SIGLEC9
SIRPG
SIT1
SLA2
SLA
SLAMF1
SLAMF6
SLAMF7
SLAMF8
SPI1
SPN
TBC1D10C
TIFAB
TLR10
TLR7
TLR8
TNFAIP8L2
TRAF3IP3
TRAT1
TYROBP
UBASH3A
VAV1
WAS
WDFY4
