# Supplementary material for: Novel Prognostic and Predictive miRNA Biomarkers Shape the Landscape of T Cell Dysfunction in Cancer
Source: J Cell Mol Med. 2026 Apr 2;30(7):e71117. doi: 10.1111/jcmm.71117 (PMC13045257; doi:10.1111/jcmm.71117)
Supplement: Supplementary file 7 — Table S3: The miRNA target genes and associated pathways. [file JCMM-30-e71117-s003.xlsx]

## Sheet: Table S3
miR	Category	Term	Genes_names	Genes	Count	List Total	Pop Hits	Pop Total	P-Value	Benjamini	Fold Enrichment	Bonferroni	FDR	Fisher Exact
hsa-miR-141	KEGG_PATHWAY	MicroRNAs in cancer	TGFB2, SHC1, PTEN, CYP1B1, E2F3, CDC25C, ZFPM2, CDC25A, MCL1	0.0783	9	63	320	9496	1.05e-3	2.04e-1	4.24	1.84e-1	1.93e-1	2.38e-4
hsa-miR-141	KEGG_PATHWAY	Alcoholic liver disease	MAPK9, TCF7L1, PRKAA2, SCD5, MAPK14, PPARA	0.0522	6	63	144	9496	2.42e-3	2.12e-1	6.28	3.73e-1	2.01e-1	3.66e-4
hsa-miR-141	KEGG_PATHWAY	Cell cycle	TGFB2, TFDP2, E2F3, CDC25C, CDC25A, YWHAG	0.0522	6	63	158	9496	3.61e-3	2.12e-1	5.72	5.02e-1	2.01e-1	5.99e-4
hsa-miR-141	KEGG_PATHWAY	Hepatocellular carcinoma	TGFB2, TCF7L1, SHC1, PTEN, KEAP1, E2F3	0.0522	6	63	170	9496	4.93e-3	2.12e-1	5.32	6.15e-1	2.01e-1	8.80e-4
hsa-miR-141	KEGG_PATHWAY	Insulin resistance	MAPK9, PRKAA2, PTEN, PPARA, OGT	0.0435	5	63	109	9496	5.50e-3	2.12e-1	6.91	6.55e-1	2.01e-1	7.53e-4
hsa-miR-141	KEGG_PATHWAY	PI3K-Akt signaling pathway	PHLPP2, PHLPP1, PRKAA2, PTEN, EIF4E, YWHAG, EPHA2, MCL1	0.0696	8	63	362	9496	8.95e-3	2.65e-1	3.33	8.24e-1	2.51e-1	2.56e-3
hsa-miR-141	KEGG_PATHWAY	Diabetic cardiomyopathy	MAPK9, TGFB2, PTEN, MAPK14, PPARA, COX6B1	0.0522	6	63	205	9496	1.07e-2	2.65e-1	4.41	8.74e-1	2.51e-1	2.30e-3
hsa-miR-141	KEGG_PATHWAY	FoxO signaling pathway	MAPK9, TGFB2, PRKAA2, PTEN, MAPK14	0.0435	5	63	133	9496	1.10e-2	2.65e-1	5.67	8.81e-1	2.51e-1	1.83e-3
hsa-miR-141	KEGG_PATHWAY	Fluid shear stress and atherosclerosis	MAPK9, PRKAA2, KEAP1, MAPK14, ACVR2B	0.0435	5	63	142	9496	1.37e-2	2.66e-1	5.31	9.30e-1	2.52e-1	2.44e-3
hsa-miR-141	KEGG_PATHWAY	Chronic myeloid leukemia	TGFB2, CTBP2, SHC1, E2F3	0.0348	4	63	77	9496	1.38e-2	2.66e-1	7.83	9.31e-1	2.52e-1	1.66e-3
hsa-miR-141	KEGG_PATHWAY	Chemical carcinogenesis - reactive oxygen species	MAPK9, PTEN, CYP1B1, KEAP1, MAPK14, COX6B1	0.0522	6	63	227	9496	1.60e-2	2.81e-1	3.98	9.56e-1	2.66e-1	3.81e-3
hsa-miR-141	KEGG_PATHWAY	Cellular senescence	MAPK9, PRKAA2, MAPK14, PPARA, COX6B1	0.0435	5	63	157	9496	1.91e-2	2.81e-1	4.8	9.76e-1	2.67e-1	3.77e-3
hsa-miR-141	KEGG_PATHWAY	Non-alcoholic fatty liver disease	TGFB2, PTEN, E2F3, MAPK14, CDC25A	0.0435	5	63	157	9496	1.91e-2	2.81e-1	4.8	9.76e-1	2.67e-1	3.77e-3
hsa-miR-141	KEGG_PATHWAY	Hepatitis B	MAPK9, TGFB2, STAT4, E2F3, MAPK14	0.0435	5	63	163	9496	2.16e-2	2.81e-1	4.62	9.85e-1	2.67e-1	4.42e-3
hsa-miR-141	KEGG_PATHWAY	Pathways in cancer	GNA13, MAPK9, TGFB2, TCF7L1, CTBP2, PTEN, STAT4, KEAP1, E2F3	0.0783	9	63	533	9496	2.18e-2	2.81e-1	2.55	9.86e-1	2.67e-1	8.13e-3
hsa-miR-141	KEGG_PATHWAY	Tight junction	MAPK9, TIAM1, PRKAA2, HSPA4, RAB8B	0.0435	5	63	170	9496	2.48e-2	2.99e-1	4.43	9.92e-1	2.83e-1	5.28e-3
hsa-miR-141	KEGG_PATHWAY	Endocrine resistance	MAPK9, SHC1, E2F3, MAPK14	0.0348	4	63	99	9496	2.67e-2	3.03e-1	6.09	9.95e-1	2.87e-1	4.14e-3
hsa-miR-141	KEGG_PATHWAY	Progesterone-mediated oocyte maturation	MAPK9, CDC25C, MAPK14, CDC25A	0.0348	4	63	111	9496	3.57e-2	3.83e-1	5.43	9.99e-1	3.63e-1	6.20e-3
hsa-miR-141	KEGG_PATHWAY	Sphingolipid signaling pathway	GNA13, MAPK9, PTEN, MAPK14	0.0348	4	63	122	9496	4.52e-2	4.60e-1	4.94	1.00e+0	4.36e-1	8.62e-3
hsa-miR-141	KEGG_PATHWAY	Human T-cell leukemia virus 1 infection	VAC14, MAPK9, TGFB2, PTEN, E2F3	0.0435	5	63	224	9496	5.82e-2	5.61e-1	3.36	1.00e+0	5.32e-1	1.62e-2
hsa-miR-141	KEGG_PATHWAY	Insulin signaling pathway	MAPK9, PRKAA2, SHC1, EIF4E	0.0348	4	63	138	9496	6.11e-2	5.61e-1	4.37	1.00e+0	5.32e-1	1.31e-2
hsa-miR-141	KEGG_PATHWAY	Breast cancer	TCF7L1, SHC1, PTEN, E2F3	0.0348	4	63	148	9496	7.22e-2	6.04e-1	4.07	1.00e+0	5.73e-1	1.66e-2
hsa-miR-141	KEGG_PATHWAY	Gastric cancer	TGFB2, TCF7L1, SHC1, E2F3	0.0348	4	63	150	9496	7.45e-2	6.04e-1	4.02	1.00e+0	5.73e-1	1.73e-2
hsa-miR-141	KEGG_PATHWAY	Adipocytokine signaling pathway	MAPK9, PRKAA2, PPARA	0.0261	3	63	70	9496	7.64e-2	6.04e-1	6.46	1.00e+0	5.73e-1	1.11e-2
hsa-miR-141	KEGG_PATHWAY	Prolactin signaling pathway	MAPK9, SHC1, MAPK14	0.0261	3	63	71	9496	7.83e-2	6.04e-1	6.37	1.00e+0	5.73e-1	1.15e-2
hsa-miR-141	KEGG_PATHWAY	Hippo signaling pathway	YAP1, TGFB2, TCF7L1, YWHAG	0.0348	4	63	157	9496	8.28e-2	6.15e-1	3.84	1.00e+0	5.83e-1	2.01e-2
hsa-miR-141	KEGG_PATHWAY	Glioma	SHC1, PTEN, E2F3	0.0261	3	63	76	9496	8.79e-2	6.20e-1	5.95	1.00e+0	5.88e-1	1.39e-2
hsa-miR-141	KEGG_PATHWAY	Pancreatic cancer	MAPK9, TGFB2, E2F3	0.0261	3	63	77	9496	8.99e-2	6.20e-1	5.87	1.00e+0	5.88e-1	1.44e-2
hsa-miR-141	KEGG_PATHWAY	EGFR tyrosine kinase inhibitor resistance	SHC1, PTEN, EIF4E	0.0261	3	63	80	9496	9.59e-2	6.38e-1	5.65	1.00e+0	6.05e-1	1.59e-2
hsa-miR-200b	KEGG_PATHWAY	MicroRNAs in cancer	DNMT1, CDKN1B, NOTCH1, SHC1, IRS1, DNMT3A, BMI1, VEGFA, ZEB2, ZEB1, MAPK7, CCNE2, DDIT4, BCL2, DNMT3B, EP300, KRAS, E2F3, PLCG1, ZFPM2, EZH2	0.1382	21	93	320	9496	1.82e-11	3.92e-9	6.7	3.92e-9	3.03e-9	2.56e-12
hsa-miR-200b	KEGG_PATHWAY	Pathways in cancer	SMAD2, TCF7L2, JUN, TCF7L1, CDKN1B, NOTCH1, ROCK2, IGF2, FN1, XIAP, ETS1, VEGFA, CCNE2, SP1, BCL2, EP300, PMAIP1, KRAS, E2F3, ELOC, PLCG1, WNT1	0.1447	22	93	533	9496	2.48e-8	2.67e-6	4.21	5.33e-6	2.06e-6	5.65e-9
hsa-miR-200b	KEGG_PATHWAY	Prostate cancer	TCF7L2, TCF7L1, CDKN1B, ZEB1, CREB1, CCNE2, PDPK1, BCL2, EP300, KRAS, E2F3	0.0724	11	93	106	9496	6.58e-8	4.72e-6	10.6	1.41e-5	3.64e-6	5.64e-9
hsa-miR-200b	KEGG_PATHWAY	Proteoglycans in cancer	SMAD2, PDPK1, ROCK2, IGF2, FN1, KDR, MSN, FRS2, KRAS, PLCG1, WNT1, VEGFA	0.0789	12	93	204	9496	4.03e-6	2.17e-4	6.01	8.67e-4	1.67e-4	6.33e-7
hsa-miR-200b	KEGG_PATHWAY	PI3K-Akt signaling pathway	CDKN1B, PHLPP1, FLT1, PDPK1, IRS1, IGF2, FN1, VEGFA, CREB1, CCNE2, DDIT4, MYB, KDR, BCL2, KRAS	0.0987	15	93	362	9496	8.98e-6	3.86e-4	4.23	1.93e-3	2.98e-4	2.03e-6
hsa-miR-200b	KEGG_PATHWAY	Gastric cancer	SMAD2, TCF7L2, TCF7L1, CDKN1B, CCNE2, SHC1, BCL2, KRAS, E2F3, WNT1	0.0658	10	93	150	9496	1.37e-5	4.91e-4	6.81	2.94e-3	3.79e-4	1.89e-6
hsa-miR-200b	KEGG_PATHWAY	Neurotrophin signaling pathway	JUN, MAPK7, SHC1, PDPK1, IRS1, BCL2, FRS2, KRAS, PLCG1	0.0592	9	93	120	9496	1.98e-5	6.07e-4	7.66	4.24e-3	4.68e-4	2.40e-6
hsa-miR-200b	KEGG_PATHWAY	Focal adhesion	JUN, FLT1, SHC1, PDPK1, ROCK2, BCL2, FN1, KDR, XIAP, PAK2, VEGFA	0.0724	11	93	203	9496	2.51e-5	6.73e-4	5.53	5.37e-3	5.20e-4	4.28e-6
hsa-miR-200b	KEGG_PATHWAY	Endocrine resistance	JUN, CDKN1B, NOTCH1, SHC1, SP1, BCL2, KRAS, E2F3	0.0526	8	93	99	9496	4.59e-5	1.09e-3	8.25	9.83e-3	8.43e-4	5.15e-6
hsa-miR-200b	KEGG_PATHWAY	AGE-RAGE signaling pathway in diabetic complications	SMAD2, JUN, CDKN1B, BCL2, FN1, KRAS, PLCG1, VEGFA	0.0526	8	93	101	9496	5.22e-5	1.09e-3	8.09	1.12e-2	8.43e-4	5.99e-6
hsa-miR-200b	KEGG_PATHWAY	Renal cell carcinoma	JUN, EP300, KRAS, ELOC, ETS1, PAK2, VEGFA	0.0461	7	93	70	9496	5.59e-5	1.09e-3	10.21	1.19e-2	8.43e-4	4.99e-6
hsa-miR-200b	KEGG_PATHWAY	Human papillomavirus infection	TCF7L2, TCF7L1, CDKN1B, NOTCH1, FN1, VEGFA, PARD6B, CREB1, TBK1, CCNE2, EP300, KRAS, WNT1	0.0855	13	93	333	9496	8.26e-5	1.47e-3	3.99	1.76e-2	1.13e-3	1.98e-5
hsa-miR-200b	KEGG_PATHWAY	Breast cancer	TCF7L2, JUN, TCF7L1, NOTCH1, SHC1, SP1, KRAS, E2F3, WNT1	0.0592	9	93	148	9496	8.88e-5	1.47e-3	6.21	1.89e-2	1.13e-3	1.34e-5
hsa-miR-200b	KEGG_PATHWAY	Ras signaling pathway	FLT1, TBK1, SHC1, IGF2, KDR, SHOC2, KRAS, PLCG1, ETS1, PAK2, VEGFA	0.0724	11	93	238	9496	9.64e-5	1.48e-3	4.72	2.05e-2	1.14e-3	1.94e-5
hsa-miR-200b	KEGG_PATHWAY	Kaposi sarcoma-associated herpesvirus infection	TCF7L2, JUN, TCF7L1, TBK1, CREB1, EP300, KRAS, E2F3, PLCG1, VEGFA	0.0658	10	93	196	9496	1.12e-4	1.61e-3	5.21	2.38e-2	1.24e-3	2.04e-5
hsa-miR-200b	KEGG_PATHWAY	Polycomb repressive complex	SUZ12, EP300, UBE2D1, BMI1, BAP1, RNF2, EZH2	0.0461	7	93	83	9496	1.45e-4	1.95e-3	8.61	3.08e-2	1.51e-3	1.56e-5
hsa-miR-200b	KEGG_PATHWAY	ErbB signaling pathway	BTC, JUN, CDKN1B, SHC1, KRAS, PLCG1, PAK2	0.0461	7	93	86	9496	1.77e-4	2.24e-3	8.31	3.74e-2	1.73e-3	1.97e-5
hsa-miR-200b	KEGG_PATHWAY	Colorectal cancer	SMAD2, TCF7L2, JUN, TCF7L1, BCL2, PMAIP1, KRAS	0.0461	7	93	87	9496	1.89e-4	2.25e-3	8.22	3.98e-2	1.74e-3	2.13e-5
hsa-miR-200b	KEGG_PATHWAY	Hepatocellular carcinoma	SMAD2, TCF7L2, TCF7L1, SHC1, IGF2, KRAS, E2F3, PLCG1, WNT1	0.0592	9	93	170	9496	2.32e-4	2.63e-3	5.41	4.87e-2	2.03e-3	4.05e-5
hsa-miR-200b	KEGG_PATHWAY	Human T-cell leukemia virus 1 infection	SMAD2, VAC14, JUN, CREB1, CCNE2, EP300, XIAP, KRAS, E2F3, ETS1	0.0658	10	93	224	9496	3.06e-4	3.29e-3	4.56	6.37e-2	2.54e-3	6.37e-5
hsa-miR-200b	KEGG_PATHWAY	Apoptosis	JUN, PDPK1, BCL2, CASP2, PMAIP1, XIAP, KRAS, LMNB1	0.0526	8	93	137	9496	3.52e-4	3.61e-3	5.96	7.30e-2	2.79e-3	5.55e-5
hsa-miR-200b	KEGG_PATHWAY	Estrogen signaling pathway	NCOA2, JUN, CREB1, SHC1, SP1, BCL2, KRAS, FKBP5	0.0526	8	93	139	9496	3.85e-4	3.76e-3	5.88	7.94e-2	2.90e-3	6.16e-5
hsa-miR-200b	KEGG_PATHWAY	HIF-1 signaling pathway	FLT1, CDKN1B, BCL2, EP300, PLCG1, ELOC, VEGFA	0.0461	7	93	110	9496	6.70e-4	6.26e-3	6.5	1.34e-1	4.83e-3	9.65e-5
hsa-miR-200b	KEGG_PATHWAY	Salmonella infection	TCF7L2, JUN, TCF7L1, TUBB2A, ROCK2, ARPC3, BCL2, M6PR, ELMO2, WASF3	0.0658	10	93	251	9496	7.01e-4	6.28e-3	4.07	1.40e-1	4.85e-3	1.64e-4
hsa-miR-200b	KEGG_PATHWAY	Cushing syndrome	TCF7L2, TCF7L1, CDKN1B, CREB1, CCNE2, SP1, E2F3, WNT1	0.0526	8	93	155	9496	7.40e-4	6.36e-3	5.27	1.47e-1	4.91e-3	1.32e-4
hsa-miR-200b	KEGG_PATHWAY	Hepatitis B	JUN, TBK1, CREB1, CCNE2, BCL2, EP300, KRAS, E2F3	0.0526	8	93	163	9496	9.95e-4	8.23e-3	5.01	1.93e-1	6.36e-3	1.88e-4
hsa-miR-200b	KEGG_PATHWAY	EGFR tyrosine kinase inhibitor resistance	SHC1, BCL2, KDR, KRAS, PLCG1, VEGFA	0.0395	6	93	80	9496	1.04e-3	8.27e-3	7.66	2.00e-1	6.38e-3	1.26e-4
hsa-miR-200b	KEGG_PATHWAY	Thyroid hormone signaling pathway	NCOA2, NOTCH1, PDPK1, EP300, GATA4, KRAS, PLCG1	0.0461	7	93	122	9496	1.15e-3	8.85e-3	5.86	2.20e-1	6.83e-3	1.85e-4
hsa-miR-200b	KEGG_PATHWAY	Small cell lung cancer	CDKN1B, CCNE2, BCL2, FN1, XIAP, E2F3	0.0395	6	93	93	9496	2.03e-3	1.51e-2	6.59	3.54e-1	1.16e-2	2.88e-4
hsa-miR-200b	KEGG_PATHWAY	Yersinia infection	JUN, TBK1, ROCK2, ARPC3, FN1, ELMO2, PLCG1	0.0461	7	93	138	9496	2.17e-3	1.55e-2	5.18	3.72e-1	1.20e-2	3.94e-4
hsa-miR-200b	KEGG_PATHWAY	IgSF CAM signaling	PTPRD, PARD6B, TUBB2A, NLGN4X, PDPK1, ARPC3, KDR, MSN, PLCG1, PAK2	0.0658	10	93	302	9496	2.54e-3	1.76e-2	3.38	4.21e-1	1.36e-2	7.13e-4
hsa-miR-200b	KEGG_PATHWAY	Choline metabolism in cancer	JUN, PDPK1, SP1, KRAS, PLCG1, WASF3	0.0395	6	93	99	9496	2.67e-3	1.80e-2	6.19	4.38e-1	1.39e-2	4.04e-4
hsa-miR-200b	KEGG_PATHWAY	Melanogenesis	TCF7L2, TCF7L1, CREB1, EP300, KRAS, WNT1	0.0395	6	93	101	9496	2.92e-3	1.90e-2	6.07	4.66e-1	1.47e-2	4.50e-4
hsa-miR-200b	KEGG_PATHWAY	Shigellosis	JUN, TBK1, ROCK2, ARPC3, BCL2, UBE2D1, ELMO2, PLCG1, MALT1	0.0592	9	93	253	9496	3.07e-3	1.94e-2	3.63	4.84e-1	1.50e-2	8.02e-4
hsa-miR-200b	KEGG_PATHWAY	Viral carcinogenesis	VAC14, JUN, CDKN1B, CREB1, CCNE2, EP300, PMAIP1, KRAS	0.0526	8	93	205	9496	3.67e-3	2.25e-2	3.98	5.46e-1	1.74e-2	8.71e-4
hsa-miR-200b	KEGG_PATHWAY	Lipid and atherosclerosis	JUN, TBK1, PDPK1, ROCK2, BCL2, CYP1A1, KRAS, PLCG1	0.0526	8	93	216	9496	4.88e-3	2.91e-2	3.78	6.51e-1	2.25e-2	1.22e-3
hsa-miR-200b	KEGG_PATHWAY	Chemical carcinogenesis - receptor activation	JUN, CREB1, BCL2, CYP1A1, XIAP, KRAS, WNT1, VEGFA	0.0526	8	93	217	9496	5.01e-3	2.91e-2	3.76	6.60e-1	2.25e-2	1.26e-3
hsa-miR-200b	KEGG_PATHWAY	Tight junction	PARD6B, JUN, ROCK2, ARPC3, MSN, GATA4, TJAP1	0.0461	7	93	170	9496	6.04e-3	3.42e-2	4.2	7.28e-1	2.64e-2	1.36e-3
hsa-miR-200b	KEGG_PATHWAY	Growth hormone synthesis, secretion and action	CREB1, SHC1, IRS1, EP300, KRAS, PLCG1	0.0395	6	93	122	9496	6.52e-3	3.50e-2	5.02	7.55e-1	2.70e-2	1.22e-3
hsa-miR-200b	KEGG_PATHWAY	T cell receptor signaling pathway	JUN, PDPK1, KRAS, PLCG1, PAK2, MALT1	0.0395	6	93	122	9496	6.52e-3	3.50e-2	5.02	7.55e-1	2.70e-2	1.22e-3
hsa-miR-200b	KEGG_PATHWAY	MAPK signaling pathway	CACNG8, JUN, FLT1, MAPK7, IGF2, KDR, KRAS, PAK2, VEGFA	0.0592	9	93	300	9496	8.46e-3	4.34e-2	3.06	8.39e-1	3.35e-2	2.61e-3
hsa-miR-200b	KEGG_PATHWAY	Relaxin signaling pathway	SMAD2, JUN, CREB1, SHC1, KRAS, VEGFA	0.0395	6	93	130	9496	8.47e-3	4.34e-2	4.71	8.39e-1	3.35e-2	1.69e-3
hsa-miR-200b	KEGG_PATHWAY	Measles	JUN, CDKN1B, TBK1, CCNE2, BCL2, MSN	0.0395	6	93	139	9496	1.11e-2	5.56e-2	4.41	9.10e-1	4.29e-2	2.37e-3
hsa-miR-200b	KEGG_PATHWAY	Adherens junction	TCF7L2, TCF7L1, ROCK2, EP300, WASF3	0.0329	5	93	93	9496	1.25e-2	6.11e-2	5.49	9.33e-1	4.72e-2	2.13e-3
hsa-miR-200b	KEGG_PATHWAY	Pathogenic Escherichia coli infection	JUN, TUBB2A, SEC24A, ROCK2, ARPC3, PAK2, WASF3	0.0461	7	93	203	9496	1.38e-2	6.60e-2	3.52	9.50e-1	5.09e-2	3.69e-3
hsa-miR-200b	KEGG_PATHWAY	Human immunodeficiency virus 1 infection	JUN, TBK1, BCL2, KRAS, PLCG1, ELOC, PAK2	0.0461	7	93	214	9496	1.75e-2	8.10e-2	3.34	9.77e-1	6.26e-2	4.93e-3
hsa-miR-200b	KEGG_PATHWAY	Cellular senescence	SMAD2, CCNE2, GATA4, KRAS, E2F3, ETS1	0.0395	6	93	157	9496	1.80e-2	8.10e-2	3.9	9.80e-1	6.26e-2	4.34e-3
hsa-miR-200b	KEGG_PATHWAY	mTOR signaling pathway	SMAD2, CDKN1B, CCNE2, EP300, E2F3, CDC14B	0.0395	6	93	158	9496	1.85e-2	8.10e-2	3.88	9.82e-1	6.26e-2	4.47e-3
hsa-miR-200b	KEGG_PATHWAY	Cell cycle	CAB39, PDPK1, IRS1, DDIT4, KRAS, WNT1	0.0395	6	93	158	9496	1.85e-2	8.10e-2	3.88	9.82e-1	6.26e-2	4.47e-3
hsa-miR-200b	KEGG_PATHWAY	Endometrial cancer	TCF7L2, TCF7L1, PDPK1, KRAS	0.0263	4	93	59	9496	1.94e-2	8.32e-2	6.92	9.85e-1	6.43e-2	2.60e-3
hsa-miR-200b	KEGG_PATHWAY	VEGF signaling pathway	KDR, KRAS, PLCG1, VEGFA	0.0263	4	93	60	9496	2.02e-2	8.53e-2	6.81	9.88e-1	6.59e-2	2.77e-3
hsa-miR-200b	KEGG_PATHWAY	Human cytomegalovirus infection	TBK1, CREB1, ROCK2, SP1, KRAS, E2F3, VEGFA	0.0461	7	93	227	9496	2.27e-2	9.37e-2	3.15	9.93e-1	7.23e-2	6.76e-3
hsa-miR-200b	KEGG_PATHWAY	Autophagy - animal	TBK1, PDPK1, IRS1, DDIT4, BCL2, KRAS	0.0395	6	93	169	9496	2.39e-2	9.70e-2	3.63	9.95e-1	7.49e-2	6.19e-3
hsa-miR-200b	KEGG_PATHWAY	Regulation of actin cytoskeleton	ABI2, ROCK2, ARPC3, FN1, MSN, KRAS, PAK2	0.0461	7	93	232	9496	2.49e-2	9.91e-2	3.08	9.96e-1	7.65e-2	7.58e-3
hsa-miR-200b	KEGG_PATHWAY	Wnt signaling pathway	TCF7L2, JUN, TCF7L1, ROCK2, EP300, WNT1	0.0395	6	93	174	9496	2.67e-2	1.04e-1	3.52	9.97e-1	8.06e-2	7.11e-3
hsa-miR-200b	KEGG_PATHWAY	Axon guidance	PARD6B, PDPK1, ROCK2, KRAS, PLCG1, PAK2	0.0395	6	93	184	9496	3.29e-2	1.26e-1	3.33	9.99e-1	9.75e-2	9.24e-3
hsa-miR-200b	KEGG_PATHWAY	Non-small cell lung cancer	PDPK1, KRAS, E2F3, PLCG1	0.0263	4	93	73	9496	3.36e-2	1.27e-1	5.59	9.99e-1	9.80e-2	5.61e-3
hsa-miR-200b	KEGG_PATHWAY	Platinum drug resistance	CCNE2, ZMAT3, BCL2, PMAIP1	0.0263	4	93	75	9496	3.60e-2	1.31e-1	5.45	1.00e+0	1.01e-1	6.17e-3
hsa-miR-200b	KEGG_PATHWAY	p53 signaling pathway	PDPK1, BCL2, PMAIP1, XIAP	0.0263	4	93	75	9496	3.60e-2	1.31e-1	5.45	1.00e+0	1.01e-1	6.17e-3
hsa-miR-200b	KEGG_PATHWAY	Glioma	SHC1, KRAS, E2F3, PLCG1	0.0263	4	93	76	9496	3.73e-2	1.31e-1	5.37	1.00e+0	1.01e-1	6.46e-3
hsa-miR-200b	KEGG_PATHWAY	Apoptosis - multiple species	BCL2, PMAIP1, XIAP	0.0197	3	93	32	9496	3.82e-2	1.31e-1	9.57	1.00e+0	1.01e-1	3.67e-3
hsa-miR-200b	KEGG_PATHWAY	Pancreatic cancer	SMAD2, KRAS, E2F3, VEGFA	0.0263	4	93	77	9496	3.85e-2	1.31e-1	5.3	1.00e+0	1.01e-1	6.77e-3
hsa-miR-200b	KEGG_PATHWAY	Chronic myeloid leukemia	CDKN1B, SHC1, KRAS, E2F3	0.0263	4	93	77	9496	3.85e-2	1.31e-1	5.3	1.00e+0	1.01e-1	6.77e-3
hsa-miR-200b	KEGG_PATHWAY	Bacterial invasion of epithelial cells	SHC1, ARPC3, FN1, ELMO2	0.0263	4	93	78	9496	3.98e-2	1.32e-1	5.24	1.00e+0	1.02e-1	7.08e-3
hsa-miR-200b	KEGG_PATHWAY	FoxO signaling pathway	CDKN1B, PDPK1, IRS1, EP300, KRAS	0.0329	5	93	133	9496	4.00e-2	1.32e-1	3.84	1.00e+0	1.02e-1	9.72e-3
hsa-miR-200b	KEGG_PATHWAY	Transcriptional misregulation in cancer	FLT1, CDKN1B, ZEB1, CCNT2, SP1, BMI1	0.0395	6	93	201	9496	4.53e-2	1.48e-1	3.05	1.00e+0	1.14e-1	1.39e-2
hsa-miR-200b	KEGG_PATHWAY	Epstein-Barr virus infection	JUN, CDKN1B, TBK1, CCNE2, BCL2, E2F3	0.0395	6	93	205	9496	4.86e-2	1.54e-1	2.99	1.00e+0	1.19e-1	1.52e-2
hsa-miR-200b	KEGG_PATHWAY	Fluid shear stress and atherosclerosis	JUN, MAPK7, BCL2, KDR, VEGFA	0.0329	5	93	142	9496	4.88e-2	1.54e-1	3.6	1.00e+0	1.19e-1	1.27e-2
hsa-miR-200b	KEGG_PATHWAY	Thyroid cancer	TCF7L2, TCF7L1, KRAS	0.0197	3	93	37	9496	4.97e-2	1.55e-1	8.28	1.00e+0	1.19e-1	5.55e-3
hsa-miR-200b	KEGG_PATHWAY	Aldosterone-regulated sodium reabsorption	PDPK1, IRS1, KRAS	0.0197	3	93	38	9496	5.21e-2	1.60e-1	8.06	1.00e+0	1.24e-1	5.99e-3
hsa-miR-200b	KEGG_PATHWAY	Rap1 signaling pathway	PARD6B, FLT1, KDR, KRAS, PLCG1, VEGFA	0.0395	6	93	212	9496	5.47e-2	1.66e-1	2.89	1.00e+0	1.28e-1	1.76e-2
hsa-miR-200b	KEGG_PATHWAY	Bladder cancer	KRAS, E2F3, VEGFA	0.0197	3	93	41	9496	5.97e-2	1.78e-1	7.47	1.00e+0	1.38e-1	7.41e-3
hsa-miR-200b	KEGG_PATHWAY	Oxytocin signaling pathway	CACNG8, JUN, MAPK7, ROCK2, KRAS	0.0329	5	93	155	9496	6.34e-2	1.87e-1	3.29	1.00e+0	1.44e-1	1.79e-2
hsa-miR-200b	KEGG_PATHWAY	Hippo signaling pathway	SMAD2, TCF7L2, PARD6B, TCF7L1, WNT1	0.0329	5	93	157	9496	6.58e-2	1.91e-1	3.25	1.00e+0	1.48e-1	1.88e-2
hsa-miR-200b	KEGG_PATHWAY	NF-kappa B signaling pathway	BCL2, XIAP, PLCG1, MALT1	0.0263	4	93	105	9496	8.16e-2	2.31e-1	3.89	1.00e+0	1.78e-1	1.95e-2
hsa-miR-200b	KEGG_PATHWAY	Mitophagy - animal	JUN, TBK1, SP1, KRAS	0.0263	4	93	105	9496	8.16e-2	2.31e-1	3.89	1.00e+0	1.78e-1	1.95e-2
hsa-miR-200b	KEGG_PATHWAY	Cysteine and methionine metabolism	DNMT1, DNMT3A, DNMT3B	0.0197	3	93	52	9496	9.02e-2	2.50e-1	5.89	1.00e+0	1.93e-1	1.42e-2
hsa-miR-200b	KEGG_PATHWAY	TGF-beta signaling pathway	SMAD2, SP1, HFE, EP300	0.0263	4	93	110	9496	9.08e-2	2.50e-1	3.71	1.00e+0	1.93e-1	2.26e-2
hsa-miR-203b	KEGG_PATHWAY	Hepatitis B	JUN, SMAD4, SRC, PRKCA, TNF, MAPK9, IL6, MAPK8, CREB1, PIK3CA, AKT2, E2F1, BIRC5, E2F3, MYD88	0.0556	15	149	163	9496	2.22e-7	2.22e-5	5.86	5.72e-5	1.27e-5	3.47e-8
hsa-miR-203b	KEGG_PATHWAY	Pancreatic cancer	SMAD2, MAPK9, SMAD4, MAPK8, CDK6, PIK3CA, AKT2, E2F1, E2F3, PLD2, VEGFA	0.0407	11	149	77	9496	2.80e-7	2.22e-5	9.1	7.23e-5	1.27e-5	2.69e-8
hsa-miR-203b	KEGG_PATHWAY	Fluid shear stress and atherosclerosis	JUN, GSTO2, SRC, CAV1, TNF, ACVR2B, VEGFA, MAPK9, NPPC, MAPK8, PIK3CA, SUMO1, AKT2, BMPR1A	0.0519	14	149	142	9496	2.93e-7	2.22e-5	6.28	7.55e-5	1.27e-5	4.25e-8
hsa-miR-203b	KEGG_PATHWAY	Signaling pathways regulating pluripotency of stem cells	SMAD2, PCGF6, SMAD4, DLX5, SMAD9, LIFR, PAX6, BMI1, ACVR2B, IGF1R, PIK3CA, AKT2, HOXA1, BMPR1A	0.0519	14	149	144	9496	3.44e-7	2.22e-5	6.2	8.89e-5	1.27e-5	5.08e-8
hsa-miR-203b	KEGG_PATHWAY	Pathways in cancer	ROCK2, IGF1R, PLD2, MAPK9, MAPK8, EDNRA, AKT2, E2F1, ABL1, E2F3, PRKACB, EGLN1, SMAD2, JUN, SMAD4, GSTO2, MMP1, NCOA4, PRKCA, VEGFA, IL6, CDK6, PIK3CA, IL7, GNAS, BIRC5	0.0963	26	149	533	9496	6.28e-7	3.24e-5	3.11	1.62e-4	1.86e-5	1.93e-7
hsa-miR-203b	KEGG_PATHWAY	Relaxin signaling pathway	SMAD2, JUN, MMP1, SRC, PRKCA, VEGFA, MAPK9, MAPK8, CREB1, PIK3CA, AKT2, GNAS, PRKACB	0.0481	13	149	130	9496	7.82e-7	3.36e-5	6.37	2.02e-4	1.93e-5	1.12e-7
hsa-miR-203b	KEGG_PATHWAY	Human T-cell leukemia virus 1 infection	SMAD2, JUN, SMAD4, TNF, MAPK9, IL6, MAPK8, CREB1, PIK3CA, AKT2, E2F1, E2F3, ATM, CALR, PRKACB, RAN	0.0593	16	149	224	9496	1.99e-6	7.34e-5	4.55	5.14e-4	4.21e-5	4.09e-7
hsa-miR-203b	KEGG_PATHWAY	Human cytomegalovirus infection	ROCK2, SRC, PRKCA, TNF, VEGFA, IL6, CREB1, CDK6, PIK3CA, AKT2, E2F1, GNAS, E2F3, CALR, CCR5, PRKACB	0.0593	16	149	227	9496	2.35e-6	7.58e-5	4.49	6.07e-4	4.35e-5	4.90e-7
hsa-miR-203b	KEGG_PATHWAY	Endocrine resistance	MAPK9, JUN, MAPK8, PIK3CA, SRC, AKT2, GNAS, E2F1, E2F3, PRKACB, IGF1R	0.0407	11	149	99	9496	2.97e-6	8.51e-5	7.08	7.66e-4	4.88e-5	3.78e-7
hsa-miR-203b	KEGG_PATHWAY	AGE-RAGE signaling pathway in diabetic complications	SMAD2, MAPK9, IL6, SMAD4, JUN, MAPK8, PIK3CA, AKT2, PRKCA, TNF, VEGFA	0.0407	11	149	101	9496	3.57e-6	9.20e-5	6.94	9.20e-4	5.28e-5	4.64e-7
hsa-miR-203b	KEGG_PATHWAY	Chagas disease	SMAD2, MAPK9, IL6, JUN, MAPK8, PIK3CA, AKT2, GNAS, CALR, TNF, MYD88	0.0407	11	149	103	9496	4.26e-6	1.00e-4	6.81	1.10e-3	5.74e-5	5.67e-7
hsa-miR-203b	KEGG_PATHWAY	Yersinia infection	MAPK9, IL6, JUN, MAPK8, PIK3CA, ROCK2, SRC, AKT2, ARHGEF28, PIP5K1A, TNF, MYD88	0.0444	12	149	138	9496	9.60e-6	2.06e-4	5.54	2.47e-3	1.18e-4	1.59e-6
hsa-miR-203b	KEGG_PATHWAY	Kaposi sarcoma-associated herpesvirus infection	JUN, SYK, SRC, VEGFA, MAPK9, IL6, MAPK8, CREB1, CDK6, PIK3CA, AKT2, E2F1, E2F3, CCR5	0.0519	14	149	196	9496	1.10e-5	2.19e-4	4.55	2.84e-3	1.25e-4	2.26e-6
hsa-miR-203b	KEGG_PATHWAY	Focal adhesion	JUN, ROCK2, SRC, CAV1, PRKCA, IGF1R, VEGFA, PPP1CB, MAPK9, MAPK8, PIK3CA, AKT2, RAPGEF1, PIP5K1A	0.0519	14	149	203	9496	1.61e-5	2.96e-4	4.4	4.14e-3	1.70e-4	3.42e-6
hsa-miR-203b	KEGG_PATHWAY	Choline metabolism in cancer	MAPK9, JUN, MAPK8, SLC44A1, PIK3CA, AKT2, PIP5K1A, PRKCA, GPCPD1, PLD2	0.037	10	149	99	9496	2.23e-5	3.84e-4	6.44	5.75e-3	2.20e-4	3.16e-6
hsa-miR-203b	KEGG_PATHWAY	Hepatocellular carcinoma	SMAD2, SMAD4, CDK6, PIK3CA, GSTO2, AKT2, E2F1, PRKCA, E2F3, ARID1A, ARID2, IGF1R	0.0444	12	149	170	9496	6.72e-5	1.08e-3	4.5	1.72e-2	6.22e-4	1.39e-5
hsa-miR-203b	KEGG_PATHWAY	Epstein-Barr virus infection	JUN, SYK, TNF, MAPK9, IL6, MAPK8, CDK6, PIK3CA, AKT2, E2F1, E2F3, CALR, MYD88	0.0481	13	149	205	9496	8.27e-5	1.21e-3	4.04	2.11e-2	6.94e-4	1.92e-5
hsa-miR-203b	KEGG_PATHWAY	Ras signaling pathway	PRKCA, RASAL2, IGF1R, PLD2, VEGFA, MAPK9, MAPK8, PIK3CA, AKT2, RASA2, ABL1, RGL2, PRKACB, EXOC2	0.0519	14	149	238	9496	8.44e-5	1.21e-3	3.75	2.16e-2	6.94e-4	2.12e-5
hsa-miR-203b	KEGG_PATHWAY	Lipid and atherosclerosis	JUN, ROCK2, MMP1, SRC, PRKCA, SOD2, TNF, MAPK9, IL6, MAPK8, PIK3CA, AKT2, MYD88	0.0481	13	149	216	9496	1.36e-4	1.84e-3	3.84	3.45e-2	1.06e-3	3.33e-5
hsa-miR-203b	KEGG_PATHWAY	Inflammatory mediator regulation of TRP channels	PPP1CB, MAPK9, MAPK8, PIK3CA, SRC, GNAS, PRKCA, HTR2A, PRKACB	0.0333	9	149	99	9496	1.49e-4	1.84e-3	5.79	3.77e-2	1.06e-3	2.36e-5
hsa-miR-203b	KEGG_PATHWAY	Endocytosis	SMAD2, SH3GLB1, SMURF2, SRC, CAV1, ASAP1, RNF41, IGF1R, PLD2, SNX4, PARD6B, KIF5B, PIP5K1A, CCR5	0.0519	14	149	252	9496	1.50e-4	1.84e-3	3.54	3.80e-2	1.06e-3	4.00e-5
hsa-miR-203b	KEGG_PATHWAY	Dopaminergic synapse	PPP1CB, MAPK9, MAPK8, CREB1, AKT2, KIF5B, GNAS, PRKCA, CLOCK, PRKACB	0.037	10	149	133	9496	2.24e-4	2.52e-3	4.79	5.62e-2	1.44e-3	4.34e-5
hsa-miR-203b	KEGG_PATHWAY	C-type lectin receptor signaling pathway	MAPK9, IL6, JUN, MAPK8, SYK, PIK3CA, SRC, AKT2, TNF	0.0333	9	149	105	9496	2.24e-4	2.52e-3	5.46	5.62e-2	1.44e-3	3.78e-5
hsa-miR-203b	KEGG_PATHWAY	Insulin resistance	PPP1CB, MAPK9, SOCS3, IL6, MAPK8, CREB1, PIK3CA, AKT2, TNF	0.0333	9	149	109	9496	2.90e-4	3.12e-3	5.26	7.21e-2	1.79e-3	5.08e-5
hsa-miR-203b	KEGG_PATHWAY	Proteoglycans in cancer	SMAD2, PPP1CB, PIK3CA, ROCK2, SRC, AKT2, CAV1, PRKCA, TNF, PRKACB, IGF1R, VEGFA	0.0444	12	149	204	9496	3.36e-4	3.47e-3	3.75	8.31e-2	1.99e-3	8.42e-5
hsa-miR-203b	KEGG_PATHWAY	ErbB signaling pathway	MAPK9, JUN, MAPK8, PIK3CA, SRC, AKT2, ABL1, PRKCA	0.0296	8	149	86	9496	3.72e-4	3.70e-3	5.93	9.16e-2	2.12e-3	5.74e-5
hsa-miR-203b	KEGG_PATHWAY	Colorectal cancer	SMAD2, MAPK9, SMAD4, JUN, MAPK8, PIK3CA, AKT2, BIRC5	0.0296	8	149	87	9496	4.00e-4	3.82e-3	5.86	9.80e-2	2.19e-3	6.24e-5
hsa-miR-203b	KEGG_PATHWAY	TNF signaling pathway	MAPK9, SOCS3, IL6, JUN, MAPK8, CREB1, PIK3CA, AKT2, TNF	0.0333	9	149	119	9496	5.25e-4	4.81e-3	4.82	1.27e-1	2.76e-3	1.01e-4
hsa-miR-203b	KEGG_PATHWAY	Salmonella infection	JUN, DYNLT1, ROCK2, TNF, MAPK9, FYCO1, IL6, MAPK8, PIK3CA, AKT2, KIF5B, MYD88, EXOC2	0.0481	13	149	251	9496	5.41e-4	4.81e-3	3.3	1.30e-1	2.76e-3	1.54e-4
hsa-miR-203b	KEGG_PATHWAY	Chemical carcinogenesis - receptor activation	JUN, CREB1, PIK3CA, GSTO2, SRC, AKT2, GNAS, E2F1, BIRC5, PRKCA, PRKACB, VEGFA	0.0444	12	149	217	9496	5.68e-4	4.84e-3	3.52	1.36e-1	2.77e-3	1.51e-4
hsa-miR-203b	KEGG_PATHWAY	GnRH signaling pathway	SMAD4, SMURF2, ROCK2, PDCD10, SRC, SNAI1, SNAI2, IGF1R	0.0296	8	149	93	9496	6.00e-4	4.84e-3	5.48	1.43e-1	2.77e-3	1.01e-4
hsa-miR-203b	KEGG_PATHWAY	Adherens junction	MAPK9, JUN, MAPK8, SRC, GNAS, PRKCA, PRKACB, PLD2	0.0296	8	149	93	9496	6.00e-4	4.84e-3	5.48	1.43e-1	2.77e-3	1.01e-4
hsa-miR-203b	KEGG_PATHWAY	Growth hormone synthesis, secretion and action	MAPK9, SOCS3, MAPK8, CREB1, PIK3CA, AKT2, GNAS, PRKCA, PRKACB	0.0333	9	149	122	9496	6.20e-4	4.85e-3	4.7	1.48e-1	2.78e-3	1.22e-4
hsa-miR-203b	KEGG_PATHWAY	Fc epsilon RI signaling pathway	MAPK9, MAPK8, SYK, PIK3CA, AKT2, PRKCA, TNF	0.0259	7	149	69	9496	6.92e-4	5.25e-3	6.47	1.64e-1	3.01e-3	9.72e-5
hsa-miR-203b	KEGG_PATHWAY	cAMP signaling pathway	PPP1CB, MAPK9, EDNRA, JUN, MAPK8, CREB1, PIK3CA, ROCK2, AKT2, GNAS, PRKACB, PLD2	0.0444	12	149	226	9496	7.96e-4	5.78e-3	3.38	1.86e-1	3.31e-3	2.21e-4
hsa-miR-203b	KEGG_PATHWAY	Prolactin signaling pathway	MAPK9, SOCS3, MAPK8, PIK3CA, SRC, AKT2, SOCS6	0.0259	7	149	71	9496	8.06e-4	5.78e-3	6.28	1.88e-1	3.31e-3	1.17e-4
hsa-miR-203b	KEGG_PATHWAY	Non-small cell lung cancer	CDK6, PIK3CA, AKT2, KIF5B, E2F1, PRKCA, E2F3	0.0259	7	149	73	9496	9.34e-4	6.51e-3	6.11	2.14e-1	3.74e-3	1.39e-4
hsa-miR-203b	KEGG_PATHWAY	FoxO signaling pathway	MAPK9, IL6, SMAD4, MAPK8, PIK3CA, AKT2, ATM, SOD2, IGF1R	0.0333	9	149	133	9496	1.09e-3	7.42e-3	4.31	2.46e-1	4.26e-3	2.36e-4
hsa-miR-203b	KEGG_PATHWAY	Glioma	CDK6, PIK3CA, AKT2, E2F1, PRKCA, E2F3, IGF1R	0.0259	7	149	76	9496	1.15e-3	7.64e-3	5.87	2.58e-1	4.38e-3	1.80e-4
hsa-miR-203b	KEGG_PATHWAY	Chronic myeloid leukemia	SMAD4, CDK6, PIK3CA, AKT2, ABL1, E2F1, E2F3	0.0259	7	149	77	9496	1.24e-3	7.97e-3	5.79	2.73e-1	4.57e-3	1.95e-4
hsa-miR-203b	KEGG_PATHWAY	MicroRNAs in cancer	TRIM71, PRKCA, BMI1, VEGFA, ZEB2, ZEB1, CDK6, PIK3CA, E2F1, ABL1, E2F3, ATM, TP63, BCL2L2	0.0519	14	149	320	9496	1.45e-3	9.11e-3	2.79	3.12e-1	5.23e-3	4.91e-4
hsa-miR-203b	KEGG_PATHWAY	EGFR tyrosine kinase inhibitor resistance	IL6, PIK3CA, SRC, AKT2, PRKCA, IGF1R, VEGFA	0.0259	7	149	80	9496	1.51e-3	9.21e-3	5.58	3.23e-1	5.28e-3	2.48e-4
hsa-miR-203b	KEGG_PATHWAY	Toll-like receptor signaling pathway	MAPK9, IL6, JUN, MAPK8, PIK3CA, AKT2, TNF, MYD88	0.0296	8	149	109	9496	1.53e-3	9.21e-3	4.68	3.27e-1	5.28e-3	3.04e-4
hsa-miR-203b	KEGG_PATHWAY	HIF-1 signaling pathway	EGLN1, IL6, LDHA, PIK3CA, AKT2, PRKCA, IGF1R, VEGFA	0.0296	8	149	110	9496	1.62e-3	9.27e-3	4.64	3.41e-1	5.32e-3	3.23e-4
hsa-miR-203b	KEGG_PATHWAY	TGF-beta signaling pathway	SMAD2, GREM1, SMAD4, SMURF2, SMAD9, TNF, ACVR2B, BMPR1A	0.0296	8	149	110	9496	1.62e-3	9.27e-3	4.64	3.41e-1	5.32e-3	3.23e-4
hsa-miR-203b	KEGG_PATHWAY	Osteoclast differentiation	MAPK9, SOCS3, JUN, MAPK8, CREB1, SYK, PIK3CA, AKT2, TNF	0.0333	9	149	143	9496	1.74e-3	9.76e-3	4.01	3.62e-1	5.60e-3	4.05e-4
hsa-miR-203b	KEGG_PATHWAY	Human immunodeficiency virus 1 infection	MAPK9, JUN, MAPK8, PIK3CA, AKT2, ATM, PRKCA, CALR, CCR5, TNF, MYD88	0.0407	11	149	214	9496	1.86e-3	1.02e-2	3.28	3.82e-1	5.87e-3	5.35e-4
hsa-miR-203b	KEGG_PATHWAY	Tuberculosis	MAPK9, IL6, MAPK8, CREB1, NFYA, SYK, SRC, AKT2, TNF, MYD88	0.037	10	149	182	9496	2.14e-3	1.15e-2	3.5	4.24e-1	6.59e-3	5.72e-4
hsa-miR-203b	KEGG_PATHWAY	Herpes simplex virus 1 infection	PPP1CB, SOCS3, IL6, SYK, PIK3CA, SRC, AKT2, CALR, TNF, MYD88	0.037	10	149	183	9496	2.22e-3	1.17e-2	3.48	4.36e-1	6.70e-3	5.97e-4
hsa-miR-203b	KEGG_PATHWAY	MAPK signaling pathway	DUSP5, JUN, PRKCA, TNF, IGF1R, VEGFA, MAPK9, MAPK8, AKT2, RASA2, MAP3K13, PRKACB, MYD88	0.0481	13	149	300	9496	2.50e-3	1.29e-2	2.76	4.76e-1	7.41e-3	8.56e-4
hsa-miR-203b	KEGG_PATHWAY	Chemical carcinogenesis - reactive oxygen species	MAPK9, JUN, MAPK8, PIK3CA, GSTO2, SRC, AKT2, ABL1, SOD2, PLD2, VEGFA	0.0407	11	149	227	9496	2.87e-3	1.45e-2	3.09	5.23e-1	8.30e-3	8.73e-4
hsa-miR-203b	KEGG_PATHWAY	Sphingolipid signaling pathway	MAPK9, MAPK8, PIK3CA, ROCK2, AKT2, PRKCA, TNF, PLD2	0.0296	8	149	122	9496	2.92e-3	1.45e-2	4.18	5.29e-1	8.30e-3	6.49e-4
hsa-miR-203b	KEGG_PATHWAY	Cellular senescence	SMAD2, PPP1CB, IL6, CDK6, PIK3CA, AKT2, E2F1, ATM, E2F3	0.0333	9	149	157	9496	3.12e-3	1.52e-2	3.65	5.53e-1	8.71e-3	7.97e-4
hsa-miR-203b	KEGG_PATHWAY	Platelet activation	PPP1CB, SYK, PIK3CA, ROCK2, SRC, AKT2, GNAS, PRKACB	0.0296	8	149	126	9496	3.49e-3	1.67e-2	4.05	5.95e-1	9.57e-3	8.03e-4
hsa-miR-203b	KEGG_PATHWAY	Bladder cancer	MMP1, SRC, E2F1, E2F3, VEGFA	0.0185	5	149	41	9496	3.67e-3	1.72e-2	7.77	6.12e-1	9.87e-3	4.23e-4
hsa-miR-203b	KEGG_PATHWAY	Amphetamine addiction	PPP1CB, JUN, CREB1, GNAS, PRKCA, PRKACB	0.0222	6	149	69	9496	4.34e-3	1.97e-2	5.54	6.74e-1	1.13e-2	7.17e-4
hsa-miR-203b	KEGG_PATHWAY	Fc gamma R-mediated phagocytosis	SYK, PIK3CA, AKT2, PIP5K1A, ASAP1, PRKCA, PLD2	0.0259	7	149	99	9496	4.42e-3	1.97e-2	4.51	6.81e-1	1.13e-2	9.07e-4
hsa-miR-203b	KEGG_PATHWAY	Pathogenic Escherichia coli infection	MAPK9, IL6, JUN, MAPK8, ROCK2, SRC, NCL, ABL1, TNF, MYD88	0.037	10	149	203	9496	4.43e-3	1.97e-2	3.14	6.82e-1	1.13e-2	1.32e-3
hsa-miR-203b	KEGG_PATHWAY	Renal cell carcinoma	EGLN1, JUN, PIK3CA, AKT2, RAPGEF1, VEGFA	0.0222	6	149	70	9496	4.61e-3	2.02e-2	5.46	6.97e-1	1.16e-2	7.74e-4
hsa-miR-203b	KEGG_PATHWAY	Melanoma	CDK6, PIK3CA, AKT2, E2F1, E2F3, IGF1R	0.0222	6	149	73	9496	5.52e-3	2.34e-2	5.24	7.60e-1	1.34e-2	9.67e-4
hsa-miR-203b	KEGG_PATHWAY	Apoptosis	MAPK9, JUN, MAPK8, PIK3CA, AKT2, BIRC5, ATM, TNF	0.0296	8	149	137	9496	5.53e-3	2.34e-2	3.72	7.61e-1	1.34e-2	1.38e-3
hsa-miR-203b	KEGG_PATHWAY	Insulin signaling pathway	PPP1CB, MAPK9, SOCS3, MAPK8, PIK3CA, AKT2, RAPGEF1, PRKACB	0.0296	8	149	138	9496	5.75e-3	2.35e-2	3.69	7.74e-1	1.35e-2	1.45e-3
hsa-miR-203b	KEGG_PATHWAY	Wnt signaling pathway	MAPK9, SMAD4, JUN, MAPK8, ROCK2, PRICKLE2, PRKCA, CXXC4, PRKACB	0.0333	9	149	174	9496	5.80e-3	2.35e-2	3.3	7.77e-1	1.35e-2	1.64e-3
hsa-miR-203b	KEGG_PATHWAY	Rap1 signaling pathway	ENAH, PARD6B, PIK3CA, SRC, AKT2, RAPGEF1, GNAS, PRKCA, IGF1R, VEGFA	0.037	10	149	212	9496	5.87e-3	2.35e-2	3.01	7.81e-1	1.35e-2	1.83e-3
hsa-miR-203b	KEGG_PATHWAY	Measles	MAPK9, IL6, JUN, MAPK8, CDK6, PIK3CA, AKT2, MYD88	0.0296	8	149	139	9496	5.97e-3	2.35e-2	3.67	7.87e-1	1.35e-2	1.52e-3
hsa-miR-203b	KEGG_PATHWAY	Type II diabetes mellitus	MAPK9, SOCS3, MAPK8, PIK3CA, TNF	0.0185	5	149	47	9496	6.01e-3	2.35e-2	6.78	7.89e-1	1.35e-2	8.02e-4
hsa-miR-203b	KEGG_PATHWAY	Prostate cancer	ZEB1, CREB1, PIK3CA, AKT2, E2F1, E2F3, IGF1R	0.0259	7	149	106	9496	6.16e-3	2.35e-2	4.21	7.97e-1	1.35e-2	1.36e-3
hsa-miR-203b	KEGG_PATHWAY	Platinum drug resistance	TOP2A, PIK3CA, GSTO2, AKT2, BIRC5, ATM	0.0222	6	149	75	9496	6.18e-3	2.35e-2	5.1	7.98e-1	1.35e-2	1.12e-3
hsa-miR-203b	KEGG_PATHWAY	Hormone signaling	NPPC, SMAD4, PIK3CA, HEPHL1, SRC, GNAS, SMAD9, PRKACB, BMPR1A, IGF1R	0.037	10	149	219	9496	7.21e-3	2.69e-2	2.91	8.45e-1	1.54e-2	2.32e-3
hsa-miR-203b	KEGG_PATHWAY	Pertussis	MAPK9, IL6, JUN, MAPK8, TNF, MYD88	0.0222	6	149	78	9496	7.29e-3	2.69e-2	4.9	8.49e-1	1.54e-2	1.37e-3
hsa-miR-203b	KEGG_PATHWAY	IgSF CAM signaling	MAPK9, PARD6B, MAPK8, PIK3CA, CADM2, SRC, AKT2, ABL1, CASK, PRKCA, SRGAP1, TJP2	0.0444	12	149	302	9496	7.52e-3	2.73e-2	2.53	8.57e-1	1.57e-2	2.80e-3
hsa-miR-203b	KEGG_PATHWAY	Progesterone-mediated oocyte maturation	MAPK9, MAPK8, PIK3CA, AKT2, PRKACB, IGF1R, CPEB4	0.0259	7	149	111	9496	7.68e-3	2.75e-2	4.02	8.63e-1	1.58e-2	1.77e-3
hsa-miR-203b	KEGG_PATHWAY	Axon guidance	ENAH, PARD6B, PIK3CA, ROCK2, SRC, SEMA3D, ABL1, PRKCA, SRGAP1	0.0333	9	149	184	9496	8.04e-3	2.84e-2	3.12	8.75e-1	1.63e-2	2.41e-3
hsa-miR-203b	KEGG_PATHWAY	Oxytocin signaling pathway	PPP1CB, JUN, ROCK2, SRC, GNAS, PRKCA, PRKACB, KCNJ2	0.0296	8	149	155	9496	1.06e-2	3.70e-2	3.29	9.36e-1	2.12e-2	3.00e-3
hsa-miR-203b	KEGG_PATHWAY	Neurotrophin signaling pathway	MAPK9, JUN, MAPK8, PIK3CA, AKT2, ABL1, RAPGEF1	0.0259	7	149	120	9496	1.11e-2	3.80e-2	3.72	9.43e-1	2.18e-2	2.76e-3
hsa-miR-203b	KEGG_PATHWAY	Non-alcoholic fatty liver disease	MAPK9, SOCS3, IL6, JUN, MAPK8, PIK3CA, AKT2, TNF	0.0296	8	149	157	9496	1.13e-2	3.85e-2	3.25	9.47e-1	2.21e-2	3.25e-3
hsa-miR-203b	KEGG_PATHWAY	Coronavirus disease - COVID-19	MAPK9, IL6, JUN, MAPK8, SYK, PIK3CA, MMP1, PRKCA, TNF, MYD88	0.037	10	149	238	9496	1.21e-2	4.00e-2	2.68	9.56e-1	2.29e-2	4.22e-3
hsa-miR-203b	KEGG_PATHWAY	Hepatitis C	SOCS3, CDK6, PIK3CA, AKT2, E2F1, E2F3, IFIT1, TNF	0.0296	8	149	159	9496	1.21e-2	4.00e-2	3.21	9.57e-1	2.29e-2	3.51e-3
hsa-miR-203b	KEGG_PATHWAY	Longevity regulating pathway	CREB1, PIK3CA, AKT2, SOD2, PRKACB, IGF1R	0.0222	6	149	90	9496	1.31e-2	4.27e-2	4.25	9.67e-1	2.45e-2	2.85e-3
hsa-miR-203b	KEGG_PATHWAY	VEGF signaling pathway	PIK3CA, SRC, AKT2, PRKCA, VEGFA	0.0185	5	149	60	9496	1.41e-2	4.54e-2	5.31	9.74e-1	2.60e-2	2.43e-3
hsa-miR-203b	KEGG_PATHWAY	Viral carcinogenesis	JUN, CREB1, CDK6, SYK, PIK3CA, SRC, RASA2, CCR5, PRKACB	0.0333	9	149	205	9496	1.48e-2	4.71e-2	2.8	9.79e-1	2.70e-2	4.93e-3
hsa-miR-203b	KEGG_PATHWAY	Longevity regulating pathway - multiple species	PIK3CA, AKT2, SOD2, PRKACB, IGF1R	0.0185	5	149	62	9496	1.57e-2	4.94e-2	5.14	9.83e-1	2.84e-2	2.80e-3
hsa-miR-203b	KEGG_PATHWAY	JAK-STAT signaling pathway	SOCS3, IL6, PIK3CA, IL7, AKT2, IL24, LIFR, SOCS6	0.0296	8	149	168	9496	1.60e-2	4.96e-2	3.03	9.84e-1	2.85e-2	4.90e-3
hsa-miR-203b	KEGG_PATHWAY	IL-17 signaling pathway	MAPK9, IL6, JUN, MAPK8, MMP1, TNF	0.0222	6	149	95	9496	1.62e-2	4.98e-2	4.03	9.85e-1	2.86e-2	3.73e-3
hsa-miR-203b	KEGG_PATHWAY	Autophagy - animal	SH3GLB1, MAPK9, UVRAG, MAPK8, PIK3CA, AKT2, PRKACB, IGF1R	0.0296	8	149	169	9496	1.64e-2	4.99e-2	3.02	9.86e-1	2.86e-2	5.08e-3
hsa-miR-203b	KEGG_PATHWAY	Tight junction	MAPK9, PARD6B, JUN, MAPK8, ROCK2, SRC, PRKACB, TJP2	0.0296	8	149	170	9496	1.69e-2	5.08e-2	3	9.88e-1	2.91e-2	5.26e-3
hsa-miR-203b	KEGG_PATHWAY	Shigellosis	MAPK9, JUN, MAPK8, PIK3CA, ROCK2, SRC, AKT2, ATM, TNF, MYD88	0.037	10	149	253	9496	1.74e-2	5.15e-2	2.52	9.89e-1	2.95e-2	6.45e-3
hsa-miR-203b	KEGG_PATHWAY	Vascular smooth muscle contraction	PPP1CB, NPPC, EDNRA, ROCK2, GNAS, PRKCA, PRKACB	0.0259	7	149	134	9496	1.82e-2	5.34e-2	3.33	9.91e-1	3.07e-2	5.08e-3
hsa-miR-203b	KEGG_PATHWAY	Influenza A	SOCS3, IL6, CDK6, PIK3CA, AKT2, PRKCA, TNF, MYD88	0.0296	8	149	173	9496	1.85e-2	5.35e-2	2.95	9.92e-1	3.07e-2	5.83e-3
hsa-miR-203b	KEGG_PATHWAY	African trypanosomiasis	IL6, PRKCA, TNF, MYD88	0.0148	4	149	37	9496	1.96e-2	5.61e-2	6.89	9.94e-1	3.22e-2	2.57e-3
hsa-miR-203b	KEGG_PATHWAY	Estrogen signaling pathway	JUN, CREB1, PIK3CA, SRC, AKT2, GNAS, PRKACB	0.0259	7	149	139	9496	2.14e-2	6.07e-2	3.21	9.96e-1	3.48e-2	6.19e-3
hsa-miR-203b	KEGG_PATHWAY	Amoebiasis	IL6, PIK3CA, GNAS, PRKCA, TNF, PRKACB	0.0222	6	149	103	9496	2.22e-2	6.22e-2	3.71	9.97e-1	3.57e-2	5.54e-3
hsa-miR-203b	KEGG_PATHWAY	Renin secretion	EDNRA, CREB1, GNAS, PRKACB, KCNJ2	0.0185	5	149	69	9496	2.24e-2	6.22e-2	4.62	9.97e-1	3.57e-2	4.46e-3
hsa-miR-203b	KEGG_PATHWAY	Adipocytokine signaling pathway	MAPK9, SOCS3, MAPK8, AKT2, TNF	0.0185	5	149	70	9496	2.35e-2	6.45e-2	4.55	9.98e-1	3.70e-2	4.75e-3
hsa-miR-203b	KEGG_PATHWAY	Mitophagy - animal	MAPK9, JUN, MAPK8, SMURF2, SRC, E2F1	0.0222	6	149	105	9496	2.39e-2	6.50e-2	3.64	9.98e-1	3.73e-2	6.08e-3
hsa-miR-203b	KEGG_PATHWAY	Th17 cell differentiation	SMAD2, MAPK9, IL6, SMAD4, JUN, MAPK8	0.0222	6	149	109	9496	2.76e-2	7.41e-2	3.51	9.99e-1	4.25e-2	7.27e-3
hsa-miR-203b	KEGG_PATHWAY	Breast cancer	JUN, CDK6, PIK3CA, AKT2, E2F1, E2F3, IGF1R	0.0259	7	149	148	9496	2.80e-2	7.46e-2	3.01	9.99e-1	4.28e-2	8.67e-3
hsa-miR-203b	KEGG_PATHWAY	Phospholipase D signaling pathway	SYK, PIK3CA, AKT2, GNAS, PIP5K1A, PRKCA, PLD2	0.0259	7	149	149	9496	2.90e-2	7.63e-2	2.99	9.99e-1	4.38e-2	8.95e-3
hsa-miR-203b	KEGG_PATHWAY	Prion disease	MAPK9, PRNP, IL6, MAPK8, CREB1, PIK3CA, KIF5B, CAV1, TNF, PRKACB	0.037	10	149	278	9496	2.97e-2	7.74e-2	2.29	1.00e+0	4.44e-2	1.21e-2
hsa-miR-203b	KEGG_PATHWAY	Toxoplasmosis	MAPK9, MAPK8, AKT2, CCR5, TNF, MYD88	0.0222	6	149	112	9496	3.05e-2	7.88e-2	3.41	1.00e+0	4.52e-2	8.27e-3
hsa-miR-203b	KEGG_PATHWAY	Serotonergic synapse	CREB1, GNAS, PRKCA, PRKACB, RUNX2, PLD2	0.0222	6	149	115	9496	3.37e-2	8.52e-2	3.33	1.00e+0	4.89e-2	9.36e-3
hsa-miR-203b	KEGG_PATHWAY	Parathyroid hormone synthesis, secretion and action	GABRB1, ALOX15, GNAS, PRKCA, HTR2A, PRKACB	0.0222	6	149	115	9496	3.37e-2	8.52e-2	3.33	1.00e+0	4.89e-2	9.36e-3
hsa-miR-203b	KEGG_PATHWAY	Cholinergic synapse	CREB1, PIK3CA, AKT2, PRKCA, PRKACB, KCNJ2	0.0222	6	149	116	9496	3.48e-2	8.71e-2	3.3	1.00e+0	4.99e-2	9.74e-3
hsa-miR-203b	KEGG_PATHWAY	Human papillomavirus infection	PARD6B, CREB1, CDK6, PIK3CA, AKT2, GNAS, E2F1, ATM, TNF, PRKACB, VEGFA	0.0407	11	149	333	9496	3.52e-2	8.74e-2	2.11	1.00e+0	5.01e-2	1.56e-2
hsa-miR-203b	KEGG_PATHWAY	Hippo signaling pathway	SMAD2, PPP1CB, PARD6B, SMAD4, BIRC5, SNAI2, BMPR1A	0.0259	7	149	157	9496	3.60e-2	8.84e-2	2.84	1.00e+0	5.07e-2	1.17e-2
hsa-miR-203b	KEGG_PATHWAY	Cell cycle	SMAD2, SMAD4, CDK6, ABL1, E2F1, ATM, E2F3	0.0259	7	149	158	9496	3.69e-2	8.99e-2	2.82	1.00e+0	5.16e-2	1.21e-2
hsa-miR-203b	KEGG_PATHWAY	Transcriptional misregulation in cancer	IL6, ZEB1, BCL11B, SIX1, ATM, BMI1, RUNX2, IGF1R	0.0296	8	149	201	9496	3.76e-2	9.08e-2	2.54	1.00e+0	5.21e-2	1.38e-2
hsa-miR-203b	KEGG_PATHWAY	Polycomb repressive complex	PCGF6, FOXK2, LCOR, FOXK1, BMI1	0.0185	5	149	83	9496	4.04e-2	9.61e-2	3.84	1.00e+0	5.51e-2	9.69e-3
hsa-miR-203b	KEGG_PATHWAY	Cocaine addiction	JUN, CREB1, GNAS, PRKACB	0.0148	4	149	49	9496	4.06e-2	9.61e-2	5.2	1.00e+0	5.51e-2	7.14e-3
hsa-miR-203b	KEGG_PATHWAY	T cell receptor signaling pathway	MAPK9, JUN, MAPK8, PIK3CA, AKT2, TNF	0.0222	6	149	122	9496	4.18e-2	9.80e-2	3.13	1.00e+0	5.62e-2	1.23e-2
hsa-miR-203b	KEGG_PATHWAY	Vibrio cholerae infection	GNAS, PRKCA, PRKACB, TJP2	0.0148	4	149	51	9496	4.49e-2	1.04e-1	5	1.00e+0	5.98e-2	8.22e-3
hsa-miR-203b	KEGG_PATHWAY	GABAergic synapse	GABRB1, SLC12A5, SRC, PRKCA, PRKACB	0.0185	5	149	89	9496	5.00e-2	1.15e-1	3.58	1.00e+0	6.61e-2	1.29e-2
hsa-miR-203b	KEGG_PATHWAY	Morphine addiction	GABRB1, GNAS, PRKCA, PDE7A, PRKACB	0.0185	5	149	91	9496	5.35e-2	1.22e-1	3.5	1.00e+0	7.01e-2	1.41e-2
hsa-miR-203b	KEGG_PATHWAY	Gap junction	SRC, GNAS, PRKCA, HTR2A, PRKACB	0.0185	5	149	92	9496	5.53e-2	1.25e-1	3.46	1.00e+0	7.18e-2	1.47e-2
hsa-miR-203b	KEGG_PATHWAY	Hedgehog signaling pathway	SMURF2, CUL3, GAS1, PRKACB	0.0148	4	149	56	9496	5.65e-2	1.27e-1	4.55	1.00e+0	7.27e-2	1.14e-2
hsa-miR-203b	KEGG_PATHWAY	Small cell lung cancer	CDK6, PIK3CA, AKT2, E2F1, E2F3	0.0185	5	149	93	9496	5.71e-2	1.27e-1	3.43	1.00e+0	7.29e-2	1.53e-2
hsa-miR-203b	KEGG_PATHWAY	Rheumatoid arthritis	IL6, JUN, MMP1, TNF, VEGFA	0.0185	5	149	95	9496	6.08e-2	1.34e-1	3.35	1.00e+0	7.69e-2	1.67e-2
hsa-miR-203b	KEGG_PATHWAY	Regulation of lipolysis in adipocytes	PIK3CA, AKT2, GNAS, PRKACB	0.0148	4	149	59	9496	6.41e-2	1.40e-1	4.32	1.00e+0	8.04e-2	1.36e-2
hsa-miR-203b	KEGG_PATHWAY	Phosphatidylinositol signaling system	PI4K2B, PIK3CA, IPMK, PIP5K1A, PRKCA	0.0185	5	149	98	9496	6.66e-2	1.44e-1	3.25	1.00e+0	8.29e-2	1.88e-2
hsa-miR-203b	KEGG_PATHWAY	Regulation of actin cytoskeleton	PPP1CB, ENAH, PIK3CA, ROCK2, SRC, AKT2, SPATA13, PIP5K1A	0.0296	8	149	232	9496	7.06e-2	1.52e-1	2.2	1.00e+0	8.70e-2	2.96e-2
hsa-miR-203b	KEGG_PATHWAY	Alcoholic liver disease	MAPK9, MAPK8, NFYA, PIK3CA, AKT2, PRKCA	0.0222	6	149	144	9496	7.43e-2	1.57e-1	2.66	1.00e+0	9.02e-2	2.57e-2
hsa-miR-203b	KEGG_PATHWAY	Spinocerebellar ataxia	MAPK9, IL6, MAPK8, AKT2, TNF, MYD88	0.0222	6	149	144	9496	7.43e-2	1.57e-1	2.66	1.00e+0	9.02e-2	2.57e-2
hsa-miR-203b	KEGG_PATHWAY	NOD-like receptor signaling pathway	MAPK9, IL6, JUN, MAPK8, DHX33, TNF, MYD88	0.0259	7	149	189	9496	7.50e-2	1.57e-1	2.36	1.00e+0	9.02e-2	2.92e-2
hsa-miR-203b	KEGG_PATHWAY	Inflammatory bowel disease	SMAD2, IL6, JUN, TNF	0.0148	4	149	66	9496	8.35e-2	1.74e-1	3.86	1.00e+0	9.97e-2	1.98e-2
hsa-miR-203b	KEGG_PATHWAY	Gastric cancer	SMAD2, SMAD4, PIK3CA, AKT2, E2F1, E2F3	0.0222	6	149	150	9496	8.50e-2	1.75e-1	2.55	1.00e+0	1.01e-1	3.06e-2
hsa-miR-203b	KEGG_PATHWAY	Glucagon signaling pathway	LDHA, CREB1, AKT2, GNAS, PRKACB	0.0185	5	149	107	9496	8.58e-2	1.76e-1	2.98	1.00e+0	1.01e-1	2.64e-2
hsa-miR-203b	KEGG_PATHWAY	Apoptosis - multiple species	MAPK9, MAPK8, BIRC5	0.0111	3	149	32	9496	8.83e-2	1.79e-1	5.97	1.00e+0	1.03e-1	1.35e-2
hsa-miR-203b	KEGG_PATHWAY	Adrenergic signaling in cardiomyocytes	PPP1CB, CREB1, AKT2, GNAS, PRKCA, PRKACB	0.0222	6	149	154	9496	9.27e-2	1.87e-1	2.48	1.00e+0	1.07e-1	3.42e-2
hsa-miR-203b	KEGG_PATHWAY	Cushing syndrome	CREB1, CDK6, GNAS, E2F1, E2F3, PRKACB	0.0222	6	149	155	9496	9.46e-2	1.89e-1	2.47	1.00e+0	1.09e-1	3.51e-2
hsa-miR-203b	KEGG_PATHWAY	Circadian rhythm	CREB1, FBXL3, CLOCK	0.0111	3	149	34	9496	9.80e-2	1.94e-1	5.62	1.00e+0	1.12e-1	1.59e-2
hsa-miR-203b	KEGG_PATHWAY	Epithelial cell signaling in Helicobacter pylori infection	MAPK9, JUN, MAPK8, SRC	0.0148	4	149	71	9496	9.88e-2	1.95e-1	3.59	1.00e+0	1.12e-1	2.51e-2
hsa-miR-214	KEGG_PATHWAY	Pathways in cancer	JAG2, JAG1, TPM3, DAPK1, LAMA4, NCOA3, PTEN, TRAF1, CRKL, HEYL, NRAS, MAPK8, BCL2L11, CDK6, PIM1, BAX, MAPK1, CTNNB1, FGFR4, TP53, FGFR1	0.1288	21	91	533	9496	8.63e-8	1.46e-5	4.11	1.92e-5	1.16e-5	2.02e-8
hsa-miR-214	KEGG_PATHWAY	Breast cancer	JAG2, HEYL, NRAS, JAG1, CDK6, NCOA3, PTEN, BAX, MAPK1, CTNNB1, TP53, FGFR1	0.0736	12	91	148	9496	1.32e-7	1.46e-5	8.46	2.92e-5	1.16e-5	1.44e-8
hsa-miR-214	KEGG_PATHWAY	Thyroid cancer	NRAS, TPM3, BAX, MAPK1, CTNNB1, TP53	0.0368	6	91	37	9496	2.35e-5	1.74e-3	16.92	5.20e-3	1.38e-3	1.20e-6
hsa-miR-214	KEGG_PATHWAY	Lipid and atherosclerosis	MAP2K3, XBP1, NRAS, MAPK8, CCL5, BAX, MAPK1, TP53, HSPD1, VAV2, ATF4	0.0675	11	91	216	9496	3.52e-5	1.77e-3	5.31	7.78e-3	1.40e-3	6.27e-6
hsa-miR-214	KEGG_PATHWAY	Endocrine resistance	JAG2, NRAS, MAPK8, JAG1, NCOA3, BAX, MAPK1, TP53	0.0491	8	91	99	9496	3.98e-5	1.77e-3	8.43	8.81e-3	1.40e-3	4.37e-6
hsa-miR-214	KEGG_PATHWAY	Melanoma	NRAS, CDK6, PTEN, BAX, MAPK1, TP53, FGFR1	0.0429	7	91	73	9496	6.27e-5	2.32e-3	10.01	1.38e-2	1.84e-3	5.73e-6
hsa-miR-214	KEGG_PATHWAY	Neurotrophin signaling pathway	NRAS, MAPK8, BAX, MAPK1, TP53, MAP2K5, ATF4, CRKL	0.0491	8	91	120	9496	1.36e-4	4.30e-3	6.96	2.97e-2	3.41e-3	1.82e-5
hsa-miR-214	KEGG_PATHWAY	Colorectal cancer	NRAS, MAPK8, BCL2L11, BAX, MAPK1, CTNNB1, TP53	0.0429	7	91	87	9496	1.67e-4	4.64e-3	8.4	3.64e-2	3.68e-3	1.84e-5
hsa-miR-214	KEGG_PATHWAY	MicroRNAs in cancer	NRAS, UBE2I, BCL2L11, CDK6, PTEN, FSCN1, PIM1, MAPK1, TP53, BCL2L2, EZH2, CRKL	0.0736	12	91	320	9496	2.07e-4	5.08e-3	3.91	4.49e-2	4.03e-3	5.05e-5
hsa-miR-214	KEGG_PATHWAY	Endometrial cancer	NRAS, PTEN, BAX, MAPK1, CTNNB1, TP53	0.0368	6	91	59	9496	2.29e-4	5.08e-3	10.61	4.95e-2	4.03e-3	1.96e-5
hsa-miR-214	KEGG_PATHWAY	Apoptosis	NRAS, MAPK8, BCL2L11, BAX, MAPK1, TRAF1, TP53, ATF4	0.0491	8	91	137	9496	3.08e-4	6.21e-3	6.09	6.61e-2	4.92e-3	4.75e-5
hsa-miR-214	KEGG_PATHWAY	Mitophagy - animal	BCL2L13, NRAS, RAB5B, MAPK8, TP53, GABARAP, ATF4	0.0429	7	91	105	9496	4.65e-4	8.12e-3	6.96	9.81e-2	6.44e-3	6.25e-5
hsa-miR-214	KEGG_PATHWAY	Prostate cancer	NRAS, PTEN, MAPK1, CTNNB1, TP53, FGFR1, ATF4	0.0429	7	91	106	9496	4.89e-4	8.12e-3	6.89	1.03e-1	6.44e-3	6.64e-5
hsa-miR-214	KEGG_PATHWAY	MAPK signaling pathway	MAP2K3, NRAS, MAPK8, RASA1, MAPK1, FGFR4, TP53, MAP2K5, FGFR1, ATF4, CRKL	0.0675	11	91	300	9496	5.21e-4	8.12e-3	3.83	1.09e-1	6.44e-3	1.30e-4
hsa-miR-214	KEGG_PATHWAY	IgSF CAM signaling	MAPK8, CADM1, RASA1, CASKIN1, MAPK1, CTNNB1, ERC1, SRGAP2, SRGAP1, VAV2, FGFR1	0.0675	11	91	302	9496	5.49e-4	8.12e-3	3.8	1.15e-1	6.44e-3	1.38e-4
hsa-miR-214	KEGG_PATHWAY	PI3K-Akt signaling pathway	PHLPP2, NRAS, BCL2L11, CDK6, YWHAQ, LAMA4, PTEN, MAPK1, FGFR4, TP53, FGFR1, ATF4	0.0736	12	91	362	9496	5.92e-4	8.22e-3	3.46	1.23e-1	6.51e-3	1.64e-4
hsa-miR-214	KEGG_PATHWAY	Viral carcinogenesis	NRAS, CDK6, YWHAQ, BAX, MAPK1, TBPL1, TRAF1, TP53, ATF4	0.0552	9	91	205	9496	7.00e-4	9.15e-3	4.58	1.44e-1	7.25e-3	1.45e-4
hsa-miR-214	KEGG_PATHWAY	Glioma	NRAS, CDK6, PTEN, BAX, MAPK1, TP53	0.0368	6	91	76	9496	7.44e-4	9.18e-3	8.24	1.52e-1	7.27e-3	8.37e-5
hsa-miR-214	KEGG_PATHWAY	Chronic myeloid leukemia	NRAS, CDK6, BAX, MAPK1, TP53, CRKL	0.0368	6	91	77	9496	7.90e-4	9.23e-3	8.13	1.61e-1	7.32e-3	9.01e-5
hsa-miR-214	KEGG_PATHWAY	Hepatitis B	MAP2K3, NRAS, MAPK8, YWHAQ, BAX, MAPK1, TP53, ATF4	0.0491	8	91	163	9496	8.74e-4	9.54e-3	5.12	1.76e-1	7.56e-3	1.61e-4
hsa-miR-214	KEGG_PATHWAY	TNF signaling pathway	MAP2K3, MAPK8, JAG1, CCL5, MAPK1, TRAF1, ATF4	0.0429	7	91	119	9496	9.02e-4	9.54e-3	6.14	1.82e-1	7.56e-3	1.38e-4
hsa-miR-214	KEGG_PATHWAY	Human papillomavirus infection	HEYL, NRAS, JAG1, CDK6, LAMA4, PTEN, BAX, MAPK1, CTNNB1, TBPL1, TP53	0.0675	11	91	333	9496	1.16e-3	1.17e-2	3.45	2.28e-1	9.31e-3	3.22e-4
hsa-miR-214	KEGG_PATHWAY	Human cytomegalovirus infection	NRAS, CDK6, CCL5, BAX, MAPK1, CTNNB1, TP53, ATF4, CRKL	0.0552	9	91	227	9496	1.36e-3	1.31e-2	4.14	2.60e-1	1.04e-2	3.11e-4
hsa-miR-214	KEGG_PATHWAY	FoxO signaling pathway	NRAS, MAPK8, BCL2L11, HOMER2, PTEN, MAPK1, GABARAP	0.0429	7	91	133	9496	1.60e-3	1.48e-2	5.49	3.00e-1	1.18e-2	2.75e-4
hsa-miR-214	KEGG_PATHWAY	Small cell lung cancer	CDK6, LAMA4, PTEN, BAX, TRAF1, TP53	0.0368	6	91	93	9496	1.85e-3	1.64e-2	6.73	3.36e-1	1.30e-2	2.56e-4
hsa-miR-214	KEGG_PATHWAY	Rap1 signaling pathway	MAP2K3, NRAS, MAPK1, CTNNB1, FGFR4, VAV2, FGFR1, CRKL	0.0491	8	91	212	9496	3.90e-3	3.23e-2	3.94	5.80e-1	2.56e-2	9.38e-4
hsa-miR-214	KEGG_PATHWAY	Hepatitis C	NRAS, CDK6, YWHAQ, BAX, MAPK1, CTNNB1, TP53	0.0429	7	91	159	9496	3.92e-3	3.23e-2	4.59	5.82e-1	2.56e-2	8.06e-4
hsa-miR-214	KEGG_PATHWAY	Fc epsilon RI signaling pathway	MAP2K3, NRAS, MAPK8, MAPK1, VAV2	0.0307	5	91	69	9496	4.08e-3	3.23e-2	7.56	5.97e-1	2.56e-2	5.02e-4
hsa-miR-214	KEGG_PATHWAY	Central carbon metabolism in cancer	NRAS, PTEN, MAPK1, TP53, FGFR1	0.0307	5	91	71	9496	4.52e-3	3.46e-2	7.35	6.34e-1	2.74e-2	5.72e-4
hsa-miR-214	KEGG_PATHWAY	Non-small cell lung cancer	NRAS, CDK6, BAX, MAPK1, TP53	0.0307	5	91	73	9496	4.99e-3	3.65e-2	7.15	6.71e-1	2.90e-2	6.51e-4
hsa-miR-214	KEGG_PATHWAY	Human T-cell leukemia virus 1 infection	NRAS, MAPK8, PTEN, BAX, MAPK1, TBPL1, TP53, ATF4	0.0491	8	91	224	9496	5.27e-3	3.65e-2	3.73	6.90e-1	2.90e-2	1.34e-3
hsa-miR-214	KEGG_PATHWAY	Autophagy - animal	RUBCN, NRAS, MAPK8, DAPK1, PTEN, MAPK1, GABARAP	0.0429	7	91	169	9496	5.28e-3	3.65e-2	4.32	6.91e-1	2.90e-2	1.15e-3
hsa-miR-214	KEGG_PATHWAY	Hepatocellular carcinoma	NRAS, CDK6, PTEN, BAX, MAPK1, CTNNB1, TP53	0.0429	7	91	170	9496	5.43e-3	3.65e-2	4.3	7.02e-1	2.90e-2	1.19e-3
hsa-miR-214	KEGG_PATHWAY	Growth hormone synthesis, secretion and action	NRAS, MAPK8, PTEN, BAX, MAPK1, TP53	0.0368	6	91	122	9496	5.94e-3	3.72e-2	5.13	7.34e-1	2.95e-2	1.09e-3
hsa-miR-214	KEGG_PATHWAY	Sphingolipid signaling pathway	MAP2K3, NRAS, MAPK8, MAPK1, ATF4, CRKL	0.0368	6	91	122	9496	5.94e-3	3.72e-2	5.13	7.34e-1	2.95e-2	1.09e-3
hsa-miR-214	KEGG_PATHWAY	Pancreatic cancer	MAPK8, CDK6, BAX, MAPK1, TP53	0.0307	5	91	77	9496	6.03e-3	3.72e-2	6.78	7.39e-1	2.95e-2	8.30e-4
hsa-miR-214	KEGG_PATHWAY	Bladder cancer	NRAS, DAPK1, MAPK1, TP53	0.0245	4	91	41	9496	6.77e-3	4.03e-2	10.18	7.78e-1	3.20e-2	6.10e-4
hsa-miR-214	KEGG_PATHWAY	EGFR tyrosine kinase inhibitor resistance	NRAS, BCL2L11, PTEN, BAX, MAPK1	0.0307	5	91	80	9496	6.90e-3	4.03e-2	6.52	7.85e-1	3.20e-2	9.88e-4
hsa-miR-214	KEGG_PATHWAY	Ras signaling pathway	NRAS, RAB5B, MAPK8, RASA1, MAPK1, SHOC2, FGFR4, FGFR1	0.0491	8	91	238	9496	7.28e-3	4.15e-2	3.51	8.03e-1	3.29e-2	1.96e-3
hsa-miR-214	KEGG_PATHWAY	Axon guidance	NRAS, ABLIM3, RASA1, MAPK1, PLXNB1, SRGAP2, SRGAP1	0.0429	7	91	184	9496	7.92e-3	4.39e-2	3.97	8.29e-1	3.48e-2	1.88e-3
hsa-miR-214	KEGG_PATHWAY	Salmonella infection	MAP2K3, RAB5B, MAPK8, AHNAK2, BAX, MAPK1, CTNNB1, ARL8B	0.0491	8	91	251	9496	9.62e-3	5.21e-2	3.33	8.83e-1	4.13e-2	2.73e-3
hsa-miR-214	KEGG_PATHWAY	Insulin signaling pathway	NRAS, MAPK8, FLOT1, MAPK1, FLOT2, CRKL	0.0368	6	91	138	9496	9.88e-3	5.22e-2	4.54	8.90e-1	4.14e-2	2.05e-3
hsa-miR-214	KEGG_PATHWAY	PD-L1 expression and PD-1 checkpoint pathway in cancer	MAP2K3, CD274, NRAS, PTEN, MAPK1	0.0307	5	91	90	9496	1.04e-2	5.36e-2	5.8	9.01e-1	4.25e-2	1.68e-3
hsa-miR-214	KEGG_PATHWAY	Kaposi sarcoma-associated herpesvirus infection	NRAS, MAPK8, CDK6, BAX, MAPK1, CTNNB1, TP53	0.0429	7	91	196	9496	1.06e-2	5.36e-2	3.73	9.07e-1	4.25e-2	2.69e-3
hsa-miR-214	KEGG_PATHWAY	GnRH signaling pathway	MAP2K3, NRAS, MAPK8, MAPK1, ATF4	0.0307	5	91	93	9496	1.16e-2	5.66e-2	5.61	9.25e-1	4.49e-2	1.94e-3
hsa-miR-214	KEGG_PATHWAY	Signaling pathways regulating pluripotency of stem cells	NRAS, PCGF3, MAPK1, CTNNB1, FGFR4, FGFR1	0.0368	6	91	144	9496	1.17e-2	5.66e-2	4.35	9.27e-1	4.49e-2	2.54e-3
hsa-miR-214	KEGG_PATHWAY	Focal adhesion	MAPK8, LAMA4, PTEN, MAPK1, CTNNB1, VAV2, CRKL	0.0429	7	91	203	9496	1.25e-2	5.90e-2	3.6	9.38e-1	4.67e-2	3.27e-3
hsa-miR-214	KEGG_PATHWAY	Proteoglycans in cancer	NRAS, MAPK1, TWIST1, CTNNB1, TP53, VAV2, FGFR1	0.0429	7	91	204	9496	1.28e-2	5.90e-2	3.58	9.42e-1	4.68e-2	3.36e-3
hsa-miR-214	KEGG_PATHWAY	Epstein-Barr virus infection	MAP2K3, ENTPD1, MAPK8, BCL2L11, CDK6, BAX, TP53	0.0429	7	91	205	9496	1.31e-2	5.91e-2	3.56	9.46e-1	4.69e-2	3.45e-3
hsa-miR-214	KEGG_PATHWAY	AGE-RAGE signaling pathway in diabetic complications	NRAS, MAPK8, PIM1, BAX, MAPK1	0.0307	5	91	101	9496	1.53e-2	6.81e-2	5.17	9.68e-1	5.40e-2	2.78e-3
hsa-miR-214	KEGG_PATHWAY	Cellular senescence	MAP2K3, NRAS, CDK6, PTEN, MAPK1, TP53	0.0368	6	91	157	9496	1.65e-2	7.19e-2	3.99	9.75e-1	5.70e-2	3.90e-3
hsa-miR-214	KEGG_PATHWAY	Influenza A	CDK6, PABPN1, CCL5, BAX, MAPK1, BCL2L2-PABPN1	0.0368	6	91	173	9496	2.40e-2	1.03e-1	3.62	9.95e-1	8.14e-2	6.23e-3
hsa-miR-214	KEGG_PATHWAY	Thyroid hormone signaling pathway	NRAS, NCOA3, MAPK1, CTNNB1, TP53	0.0307	5	91	122	9496	2.84e-2	1.19e-1	4.28	9.98e-1	9.44e-2	6.22e-3
hsa-miR-214	KEGG_PATHWAY	Prolactin signaling pathway	NRAS, MAPK8, MAPK1, SOCS5	0.0245	4	91	71	9496	2.96e-2	1.22e-1	5.88	9.99e-1	9.66e-2	4.70e-3
hsa-miR-214	KEGG_PATHWAY	Shigellosis	MAPK8, CCL5, BAX, MAPK1, UBE2V1, TP53, CRKL	0.0429	7	91	253	9496	3.27e-2	1.32e-1	2.89	9.99e-1	1.05e-1	1.06e-2
hsa-miR-214	KEGG_PATHWAY	p53 signaling pathway	CDK6, PTEN, BAX, TP53	0.0245	4	91	75	9496	3.41e-2	1.35e-1	5.57	1.00e+0	1.07e-1	5.71e-3
hsa-miR-214	KEGG_PATHWAY	Apoptosis - multiple species	MAPK8, BCL2L11, BAX	0.0184	3	91	32	9496	3.67e-2	1.43e-1	9.78	1.00e+0	1.13e-1	3.45e-3
hsa-miR-214	KEGG_PATHWAY	Yersinia infection	MAP2K3, MAPK8, MAPK1, VAV2, CRKL	0.0307	5	91	138	9496	4.18e-2	1.60e-1	3.78	1.00e+0	1.27e-1	1.03e-2
hsa-miR-214	KEGG_PATHWAY	Parkinson disease	XBP1, MAPK8, GNAL, SLC39A11, BAX, TP53, ATF4	0.0429	7	91	271	9496	4.34e-2	1.63e-1	2.7	1.00e+0	1.30e-1	1.51e-2
hsa-miR-214	KEGG_PATHWAY	ErbB signaling pathway	NRAS, MAPK8, MAPK1, CRKL	0.0245	4	91	86	9496	4.80e-2	1.78e-1	4.85	1.00e+0	1.41e-1	9.22e-3
hsa-miR-214	KEGG_PATHWAY	Human immunodeficiency virus 1 infection	MAP2K3, NRAS, MAPK8, BAX, MAPK1, CRKL	0.0368	6	91	214	9496	5.23e-2	1.90e-1	2.93	1.00e+0	1.51e-1	1.67e-2
hsa-miR-214	KEGG_PATHWAY	Longevity regulating pathway	NRAS, BAX, TP53, ATF4	0.0245	4	91	90	9496	5.36e-2	1.90e-1	4.64	1.00e+0	1.51e-1	1.08e-2
hsa-miR-214	KEGG_PATHWAY	Gastric cancer	NRAS, BAX, MAPK1, CTNNB1, TP53	0.0307	5	91	150	9496	5.39e-2	1.90e-1	3.48	1.00e+0	1.51e-1	1.44e-2
hsa-miR-214	KEGG_PATHWAY	Th1 and Th2 cell differentiation	JAG2, MAPK8, JAG1, MAPK1	0.0245	4	91	93	9496	5.81e-2	2.01e-1	4.49	1.00e+0	1.60e-1	1.21e-2
hsa-miR-214	KEGG_PATHWAY	Non-alcoholic fatty liver disease	XBP1, MAPK8, BCL2L11, BAX, ATF4	0.0307	5	91	157	9496	6.17e-2	2.11e-1	3.32	1.00e+0	1.67e-1	1.73e-2
hsa-miR-214	KEGG_PATHWAY	Regulation of actin cytoskeleton	NRAS, MAPK1, FGFR4, VAV2, FGFR1, CRKL	0.0368	6	91	232	9496	6.90e-2	2.32e-1	2.7	1.00e+0	1.84e-1	2.37e-2
hsa-miR-214	KEGG_PATHWAY	Chagas disease	MAPK8, GNAL, CCL5, MAPK1	0.0245	4	91	103	9496	7.41e-2	2.45e-1	4.05	1.00e+0	1.95e-1	1.70e-2
hsa-miR-214	KEGG_PATHWAY	Toll-like receptor signaling pathway	MAP2K3, MAPK8, CCL5, MAPK1	0.0245	4	91	109	9496	8.45e-2	2.76e-1	3.83	1.00e+0	2.19e-1	2.05e-2
hsa-miR-214	KEGG_PATHWAY	Toxoplasmosis	MAP2K3, MAPK8, LAMA4, MAPK1	0.0245	4	91	112	9496	9.00e-2	2.90e-1	3.73	1.00e+0	2.30e-1	2.24e-2
hsa-miR-214	KEGG_PATHWAY	Tuberculosis	RAB5B, MAPK8, BAX, MAPK1, HSPD1	0.0307	5	91	182	9496	9.41e-2	2.99e-1	2.87	1.00e+0	2.37e-1	3.03e-2
hsa-miR-4772	KEGG_PATHWAY	Metabolic pathways	PI4K2B, TXNDC12, HSD17B12, LIAS, CNDP1, DHTKD1, LDHA, CYP2B6, SPTLC3, GNPNAT1, THEM4, IDS, BPNT1, PDE6A, GYG2, ST3GAL2, FADS1, GSTM3, PLA2G12A, UROS, BHMT2, PDE4C, CTPS1, CMBL, ALG1, QRSL1, ALDH6A1, NMNAT1, ACOT2, CYCS, HPSE, ALDOA	0.1081	32	121	1583	9496	6.83e-3	1.00e+0	1.59	8.21e-1	1.00e+0	4.15e-3
hsa-miR-4772	KEGG_PATHWAY	Central carbon metabolism in cancer	PDGFRA, LDHA, NRAS, SLC1A5, FGFR1	0.0169	5	121	71	9496	1.23e-2	1.00e+0	5.53	9.55e-1	1.00e+0	2.06e-3
hsa-miR-4772	KEGG_PATHWAY	Herpes simplex virus 1 infection	C3, MAVS, CYCS, IRAK4, HCFC2, SRSF7, IFNAR1	0.0236	7	121	183	9496	2.83e-2	1.00e+0	3	9.99e-1	1.00e+0	8.80e-3
hsa-miR-4772	KEGG_PATHWAY	Cytokine-cytokine receptor interaction	BMPR2, IL5, TNFRSF13B, IL10RB, IFNE, BMP7, BMPR1A, IL17RA, IFNAR1	0.0304	9	121	298	9496	3.49e-2	1.00e+0	2.37	1.00e+0	1.00e+0	1.37e-2
hsa-miR-4772	KEGG_PATHWAY	Kaposi sarcoma-associated herpesvirus infection	C3, NRAS, GNB4, CYCS, ATG14, MICA, IFNAR1	0.0236	7	121	196	9496	3.78e-2	1.00e+0	2.8	1.00e+0	1.00e+0	1.25e-2
hsa-miR-4772	KEGG_PATHWAY	Biosynthesis of unsaturated fatty acids	ACOT2, HSD17B12, FADS1	0.0101	3	121	27	9496	4.53e-2	1.00e+0	8.72	1.00e+0	1.00e+0	4.72e-3
hsa-miR-4772	KEGG_PATHWAY	Fatty acid elongation	ACOT2, THEM4, HSD17B12	0.0101	3	121	28	9496	4.83e-2	1.00e+0	8.41	1.00e+0	1.00e+0	5.24e-3
hsa-miR-4772	KEGG_PATHWAY	Measles	MAVS, RAB9A, CYCS, IRAK4, IFNAR1	0.0169	5	121	139	9496	9.91e-2	1.00e+0	2.82	1.00e+0	1.00e+0	3.22e-2
