# Supplementary material for: Novel Prognostic and Predictive miRNA Biomarkers Shape the Landscape of T Cell Dysfunction in Cancer
Source: J Cell Mol Med. 2026 Apr 2;30(7):e71117. doi: 10.1111/jcmm.71117 (PMC13045257; doi:10.1111/jcmm.71117)
Supplement: Supplementary file 8 — Table S4: Predicted miRNA‐target gene interactions assessed using miRDB database. [file JCMM-30-e71117-s004.xlsx]

## Sheet: Table S4
miRNA Name	Gene Symbol	Gene Description	Target Score
hsa-miR-141	E2F3	E2F transcription factor 3	97
hsa-miR-141	ZEB1	zinc finger E-box binding homeobox 1	97
hsa-miR-141	EPHA2	EPH receptor A2	94
hsa-miR-141	GNA13	G protein subunit alpha 13	93
hsa-miR-141	PTEN	phosphatase and tensin homolog	73
hsa-miR-141	CTNNB1	catenin beta 1	72
hsa-miR-141	CDK6	cyclin dependent kinase 6	71
hsa-miR-141	PHLPP1	PH domain and leucine rich repeat protein phosphatase 1	59
hsa-miR-200b	ZEB1	zinc finger E-box binding homeobox 1	100
hsa-miR-200b	WASF3	WAS protein family member 3	98
hsa-miR-200b	JUN	Jun proto-oncogene, AP-1 transcription factor subunit	94
hsa-miR-200b	VEGFA	vascular endothelial growth factor A	93
hsa-miR-200b	ROCK2	Rho associated coiled-coil containing protein kinase 2	87
hsa-miR-200b	MYB	MYB proto-oncogene, transcription factor	81
hsa-miR-203b	PTEN	phosphatase and tensin homolog	67
hsa-miR-203b	BCL2L1	BCL2 like 1	50
hsa-miR-214	CTNNB1	catenin beta 1	83
hsa-miR-214	CDK6	cyclin dependent kinase 6	66
hsa-miR-214	PTEN	phosphatase and tensin homolog	64
hsa-miR-4772	EPHA2	EPH receptor A2	88
hsa-miR-4772	E2F3	E2F transcription factor 3	76
